# Supplementary material for: 4-[4-(4-Nitro­phenyl­diazen­yl)phen­yl]hexa­nenitrile
Source: Acta Crystallogr Sect E Struct Rep Online. 2009 Jan 17;65(Pt 2):o344. doi: 10.1107/S1600536809000853 (PMC2968211; doi:10.1107/S1600536809000853)
Supplement: Supplementary file 2 [file e-65-0o344-Isup2.hkl]

# 
# h,k,l, Fc-squared, Fo-squared, sigma(Fo-squared) and status flag 
# 
data_I 
_shelx_title '    K in P2(1)/c' 
_shelx_refln_list_code          4 
_shelx_F_calc_maximum      173.06 
_exptl_crystal_F_000       680.00 
_reflns_d_resolution_high  0.8325 
 
loop_ 
 _symmetry_equiv_pos_as_xyz 
 'x, y, z' 
 '-x, y+1/2, -z+1/2' 
 '-x, -y, -z' 
 'x, -y-1/2, z-1/2' 
 
_cell_length_a    20.1130 
_cell_length_b    10.5900 
_cell_length_c     7.6820 
_cell_angle_alpha  90.000 
_cell_angle_beta   94.780 
_cell_angle_gamma  90.000 
 
_shelx_F_squared_multiplier     1.000 
 
loop_ 
 _refln_index_h 
 _refln_index_k 
 _refln_index_l 
 _refln_F_squared_calc 
 _refln_F_squared_meas 
 _refln_F_squared_sigma 
 _refln_observed_status 
   1   0   0     1577.60     1607.87     32.89 o 
   2   0   0     3122.95     2845.52      1.35 o 
   3   0   0       71.19       78.82      3.09 o 
   4   0   0      296.47      243.45      7.36 o 
   5   0   0     2883.94     2772.75     21.86 o 
   6   0   0     7910.81     8243.01    157.62 o 
   7   0   0     1109.10     1124.04     17.29 o 
   8   0   0     1050.12     1088.80     17.76 o 
   9   0   0     5154.76     5079.26     41.55 o 
  10   0   0     3923.49     4113.93     45.70 o 
  11   0   0        4.51       17.21     17.21 o 
  12   0   0      143.17      133.21     10.29 o 
  13   0   0        0.37        5.98      5.98 o 
  14   0   0       80.57       62.63      6.95 o 
  15   0   0       13.74       10.84      4.94 o 
  16   0   0       91.95       92.32     10.57 o 
  17   0   0        0.94        1.54      6.62 o 
  18   0   0        7.96       19.02      7.78 o 
  19   0   0      153.66      152.85     13.93 o 
  20   0   0        9.89       13.32     10.43 o 
  21   0   0        3.62        7.02      8.22 o 
  22   0   0        0.19        1.07      8.16 o 
  23   0   0        0.09        0.00      8.75 o 
  24   0   0        3.08        9.29      9.29 o 
   1   1   0      102.89      119.53      3.40 o 
   2   1   0      323.12      329.72      5.88 o 
   3   1   0       41.97       28.49      2.49 o 
   4   1   0       16.35        6.46      3.10 o 
   5   1   0     2751.99     2721.62     24.69 o 
   6   1   0     1127.53     1160.27      2.10 o 
   7   1   0        1.66        2.98      2.90 o 
   8   1   0      109.94      122.05      2.22 o 
   9   1   0     2617.18     2530.07     29.76 o 
  10   1   0      359.50      358.98      4.14 o 
  11   1   0       28.78       38.43      3.67 o 
  12   1   0        0.02        7.89      4.80 o 
  13   1   0        6.30        6.07      4.23 o 
  14   1   0       44.28       31.59      7.27 o 
  15   1   0      156.39      192.34     14.16 o 
  16   1   0      162.17      138.53     13.17 o 
  17   1   0        1.79        3.96      8.05 o 
  18   1   0       22.35       21.21      6.69 o 
  19   1   0       70.71       53.62     10.61 o 
  20   1   0       21.67        2.90      9.60 o 
  21   1   0        0.04        9.09      6.25 o 
  22   1   0       13.84        2.13      7.99 o 
  23   1   0        5.17       11.80      8.21 o 
   0   2   0     7446.69     7690.45    116.82 o 
   1   2   0        0.57        0.31      1.38 o 
   2   2   0        1.08        1.07      1.96 o 
   3   2   0     1591.41     1819.30     18.01 o 
   4   2   0     3672.47     3374.85     26.56 o 
   5   2   0     1104.58     1159.60     14.87 o 
   6   2   0      183.93      209.52      9.54 o 
   7   2   0       27.52       21.85      3.55 o 
   8   2   0        2.45        2.84      2.40 o 
   9   2   0      928.67     1026.16     21.70 o 
  10   2   0        5.51       15.81      7.07 o 
  11   2   0       62.33       58.81      5.12 o 
  12   2   0        5.50        3.91      4.49 o 
  13   2   0      131.66      125.12      9.07 o 
  14   2   0      288.63      343.66     17.36 o 
  15   2   0      172.28      221.00     15.45 o 
  16   2   0      366.77      403.39     20.32 o 
  17   2   0       21.94       21.90      9.54 o 
  18   2   0       20.12        2.69      7.71 o 
  19   2   0       41.52       30.28      9.10 o 
  20   2   0       65.75       44.51      9.58 o 
  21   2   0        3.35        9.19      9.19 o 
  22   2   0        8.39        6.32      7.69 o 
  23   2   0        1.09        1.10      7.33 o 
   1   3   0      227.52      219.16      6.67 o 
   2   3   0        8.72        7.46      1.71 o 
   3   3   0     1565.87     1572.19     18.79 o 
   4   3   0      497.77      448.04      2.40 o 
   5   3   0      154.43      158.44      2.53 o 
   6   3   0       25.84       19.88      2.53 o 
   7   3   0        0.25        0.00      2.85 o 
   8   3   0       21.28       18.84      3.77 o 
   9   3   0       17.24       22.34      9.98 o 
  10   3   0      146.83      128.28      9.44 o 
  11   3   0       46.91       54.48      9.70 o 
  12   3   0       94.06      111.75      7.29 o 
  13   3   0        3.19        2.15      4.43 o 
  14   3   0      175.81      165.39     15.20 o 
  15   3   0        3.53       12.26     10.87 o 
  16   3   0       17.22       19.96      9.66 o 
  17   3   0       23.17        0.86      8.43 o 
  18   3   0       86.71       60.77     12.15 o 
  19   3   0       88.67      110.36     13.14 o 
  20   3   0        0.43       19.69      8.47 o 
  21   3   0        1.07        4.17      8.02 o 
  22   3   0        6.46        2.09      8.55 o 
  23   3   0        0.04        8.43      8.43 o 
   0   4   0      936.81      978.95     20.50 o 
   1   4   0       19.17        5.49      5.47 o 
   2   4   0      314.26      305.44      8.14 o 
   3   4   0      195.76      169.21      6.93 o 
   4   4   0       49.10       54.34      2.92 o 
   5   4   0        6.37        5.55      4.25 o 
   6   4   0       66.93       87.43      9.00 o 
   7   4   0      248.95      324.27     15.31 o 
   8   4   0      168.06      146.63      3.32 o 
   9   4   0       52.13       43.96      6.91 o 
  10   4   0        0.49        3.16      6.20 o 
  11   4   0       28.84       34.33      4.57 o 
  12   4   0        0.95       13.63      4.91 o 
  13   4   0       43.84       44.97      9.46 o 
  14   4   0       65.85       60.99      8.49 o 
  15   4   0        2.85        5.57      8.55 o 
  16   4   0      113.70       86.87      7.63 o 
  17   4   0        3.00        6.15      9.29 o 
  18   4   0        0.09        4.19      8.76 o 
  19   4   0        9.72        5.38      8.32 o 
  20   4   0        0.53        9.92      8.29 o 
  21   4   0        0.49        1.10      8.05 o 
  22   4   0        0.03        8.97      8.97 o 
   1   5   0       40.54       29.93      2.51 o 
   2   5   0        2.05        3.38      4.09 o 
   3   5   0       96.62       72.68      3.15 o 
   4   5   0      127.84      122.49      7.35 o 
   5   5   0       37.22       26.66      3.63 o 
   6   5   0       69.05       85.42     11.07 o 
   7   5   0     1289.78     1244.31      3.21 o 
   8   5   0       15.70       20.73      8.53 o 
   9   5   0        0.00        2.62      5.26 o 
  10   5   0      389.45      377.85      4.95 o 
  11   5   0       12.06       10.50      8.66 o 
  12   5   0       13.77       16.51     14.91 o 
  13   5   0        0.08       16.08      8.33 o 
  14   5   0        1.17        8.03     10.22 o 
  15   5   0        1.44       11.26     11.26 o 
  16   5   0      729.84      756.73      9.48 o 
  17   5   0       73.16       73.83      9.20 o 
  18   5   0       14.27       22.05      7.00 o 
  19   5   0       20.09        9.55      9.55 o 
  20   5   0        0.01        1.18      8.16 o 
  21   5   0        3.89        2.32      9.05 o 
  22   5   0        4.66       14.62      7.31 o 
   0   6   0      137.86      139.24      9.99 o 
   1   6   0       73.88       83.85      6.93 o 
   2   6   0       29.34       21.15      3.12 o 
   3   6   0     1243.64     1371.57     18.75 o 
   4   6   0       63.59       47.75      5.55 o 
   5   6   0       13.37       13.11      3.37 o 
   6   6   0      252.44      282.78     13.44 o 
   7   6   0      534.08      580.84     20.13 o 
   8   6   0        0.00        6.47      5.87 o 
   9   6   0       23.42       39.17      8.82 o 
  10   6   0        7.35        0.83      7.87 o 
  11   6   0        4.92        4.62      8.09 o 
  12   6   0      126.34       93.47      8.63 o 
  13   6   0      343.29      310.88      8.63 o 
  14   6   0        7.48        4.55     11.54 o 
  15   6   0       51.63       47.54      9.31 o 
  16   6   0      175.84      219.87     22.01 o 
  17   6   0       11.67       10.78     10.78 o 
  18   6   0        0.03       12.71      8.51 o 
  19   6   0        1.26        6.24      9.17 o 
  20   6   0        2.26        3.67      9.37 o 
  21   6   0        0.37       13.18      7.08 o 
   1   7   0       24.22       15.24      7.33 o 
   2   7   0       14.58        5.04      3.18 o 
   3   7   0      923.28      881.22     16.09 o 
   4   7   0      170.15      143.29      8.85 o 
   5   7   0       82.60       71.29      4.26 o 
   6   7   0      150.56      180.77     13.44 o 
   7   7   0      106.07       83.65      5.02 o 
   8   7   0        0.08       13.29      5.45 o 
   9   7   0       10.63        8.33      8.33 o 
  10   7   0       11.94        3.61      6.57 o 
  11   7   0       75.12       57.36     11.08 o 
  12   7   0      253.28      276.13     20.86 o 
  13   7   0      233.94      204.44     11.98 o 
  14   7   0       87.45       78.66     15.43 o 
  15   7   0        8.19       20.91     13.48 o 
  16   7   0       55.05       53.39     10.07 o 
  17   7   0        1.67        0.00      9.97 o 
  18   7   0        0.01        2.71      8.38 o 
  19   7   0        3.44       13.27      9.60 o 
  20   7   0        0.16        3.84     11.17 o 
   0   8   0       16.93        5.79      8.20 o 
   1   8   0       12.97        5.40      7.84 o 
   2   8   0       23.50       14.44      5.92 o 
   3   8   0      241.29      251.45     13.21 o 
   4   8   0      159.16      164.89     11.26 o 
   5   8   0        5.67       12.57      5.30 o 
   6   8   0        4.58        8.33      4.44 o 
   7   8   0        0.13        5.99      5.01 o 
   8   8   0        0.29        8.29      6.03 o 
   9   8   0       12.61       12.81      6.46 o 
  10   8   0        0.25        8.66     13.36 o 
  11   8   0       35.32       59.59     13.58 o 
  12   8   0      200.95      199.00     11.68 o 
  13   8   0      520.84      601.38     37.28 o 
  14   8   0       79.31       73.79     12.04 o 
  15   8   0       19.35        2.81      9.31 o 
  16   8   0        8.71        9.97     11.56 o 
  17   8   0        1.28        1.39      9.29 o 
  18   8   0        2.54       15.59      8.39 o 
   1   9   0       11.52       14.15      7.59 o 
   2   9   0       61.71       59.84      9.39 o 
   3   9   0       67.91       64.23      4.97 o 
   4   9   0       36.23       31.96      7.00 o 
   5   9   0       22.31       24.31      5.76 o 
   6   9   0        9.79        1.39      6.31 o 
   7   9   0        4.09        3.02      4.37 o 
   8   9   0        3.03        4.16      5.39 o 
   9   9   0        1.69        3.68      8.59 o 
  10   9   0        2.40        1.72      7.32 o 
  11   9   0        0.03        7.78     10.84 o 
  12   9   0        0.49       17.00     12.05 o 
  13   9   0        2.23        7.88     12.30 o 
  14   9   0        1.23        6.86     10.80 o 
  15   9   0        2.19       11.72     11.72 o 
  16   9   0        0.07        0.00     10.09 o 
   0  10   0      118.03      140.50     23.42 o 
   1  10   0       32.30       30.71     15.76 o 
   2  10   0       11.22        6.53      7.62 o 
   3  10   0       18.62       32.34     11.05 o 
   4  10   0       10.74        0.00     10.38 o 
   5  10   0        0.18        4.20      6.79 o 
   6  10   0        2.20        0.89      5.78 o 
   7  10   0       25.02       23.21      9.03 o 
   8  10   0        1.98        2.77      6.47 o 
   9  10   0        0.08       10.46     10.46 o 
  10  10   0        1.26        6.36      9.77 o 
  11  10   0        0.13        5.85      9.30 o 
  12  10   0       11.19       11.68     11.68 o 
  13  10   0       10.34        1.28     10.33 o 
  14  10   0        9.04       13.15     13.15 o 
   1  11   0        8.16        4.60     12.79 o 
   2  11   0        0.06        9.48     11.39 o 
   3  11   0       41.98       63.16     14.52 o 
   4  11   0       37.55       35.73     12.03 o 
   5  11   0       10.97        0.98      8.58 o 
   6  11   0        1.69       12.00      6.46 o 
   7  11   0        0.25        1.03      6.58 o 
   8  11   0        9.98       12.42      7.55 o 
   9  11   0        5.87       13.00      6.44 o 
  10  11   0        0.00        7.94      9.79 o 
  11  11   0        0.04        0.00      8.85 o 
   0  12   0        0.73       29.14     14.66 o 
   1  12   0        0.00       22.99     13.14 o 
   2  12   0        7.00        1.53     13.53 o 
   3  12   0       65.01      107.65     17.26 o 
   4  12   0       46.30       47.21      8.32 o 
   5  12   0        1.03       18.31     10.59 o 
   6  12   0        9.79       16.40      7.21 o 
   7  12   0        2.42       20.87      7.52 o 
 -24   1   1        0.02       12.45     12.45 o 
 -23   1   1        0.00        5.18     13.19 o 
 -22   1   1       10.84       11.59     14.82 o 
 -21   1   1       13.21       12.55     16.16 o 
 -20   1   1       62.58       85.52     16.49 o 
 -19   1   1        3.20        4.08     12.25 o 
 -18   1   1       48.94       59.97     11.87 o 
 -17   1   1       51.59       43.19     12.88 o 
 -16   1   1       14.32       18.32      7.59 o 
 -15   1   1      129.77      124.98     12.63 o 
 -14   1   1       64.48       69.48      9.93 o 
 -13   1   1       57.99       33.01     11.15 o 
 -12   1   1       65.56       67.33      8.48 o 
 -11   1   1      131.68      122.71     10.04 o 
 -10   1   1       31.16       32.02      5.10 o 
  -9   1   1      510.15      563.63      3.68 o 
  -8   1   1      205.65      209.79      8.82 o 
  -7   1   1       59.24       56.66      2.86 o 
  -6   1   1     3085.05     3283.99     27.22 o 
  -5   1   1     1049.00     1170.75      1.71 o 
  -4   1   1       91.69       88.77      1.67 o 
  -3   1   1       21.57       18.02      1.68 o 
  -2   1   1      306.02      315.17      9.40 o 
  -1   1   1       71.96       77.81      2.41 o 
   0   1   1     4891.46     4401.05    339.51 o 
   1   1   1     5039.04     5311.12      1.49 o 
   2   1   1     4893.74     5184.75    118.11 o 
   3   1   1      118.76      106.04      5.65 o 
   4   1   1       88.20       78.13      4.28 o 
   5   1   1     1232.70     1230.72     16.35 o 
   6   1   1      793.81      703.21     15.24 o 
   7   1   1       78.93       80.50      3.80 o 
   8   1   1       47.04       48.03      5.15 o 
   9   1   1        9.62        2.49      3.49 o 
  10   1   1       42.26       46.69      6.26 o 
  11   1   1        1.96        2.90      4.44 o 
  12   1   1       34.79       41.90      8.56 o 
  13   1   1      107.71      103.08      8.87 o 
  14   1   1       51.95       42.79      6.91 o 
  15   1   1        4.56        8.17      8.17 o 
  16   1   1      221.59      198.17     15.81 o 
  17   1   1        0.30        4.20      8.06 o 
  18   1   1        0.26        7.92      7.92 o 
  19   1   1        3.64        0.93      7.85 o 
  20   1   1        4.30        1.02      8.06 o 
  21   1   1        4.91        8.74      8.74 o 
  22   1   1        0.40       18.24      7.79 o 
  23   1   1       15.69        5.39      9.66 o 
 -23   2   1        0.31       12.72     14.62 o 
 -22   2   1        2.06       21.01     10.59 o 
 -21   2   1        2.37       15.78     15.78 o 
 -20   2   1       46.62       61.49     17.86 o 
 -19   2   1      175.35      177.58     21.16 o 
 -18   2   1        1.74       16.41      8.91 o 
 -17   2   1        4.87       11.14     14.96 o 
 -16   2   1        4.18       16.85     11.45 o 
 -15   2   1       61.58       77.79     12.29 o 
 -14   2   1       18.33        7.25      7.25 o 
 -13   2   1       11.75       31.51      8.03 o 
 -12   2   1        4.31        3.98      3.29 o 
 -11   2   1        5.41       10.66     10.66 o 
 -10   2   1     2107.09     2166.31      3.48 o 
  -9   2   1     2621.59     2613.60     37.04 o 
  -8   2   1       40.17       51.56      5.94 o 
  -7   2   1      224.25      207.02      2.56 o 
  -6   2   1      189.45      187.47      6.00 o 
  -5   2   1      167.28      182.40      6.96 o 
  -4   2   1       31.20       38.15      2.18 o 
  -3   2   1     2454.92     2501.00     28.43 o 
  -2   2   1     7667.13     7784.95    184.04 o 
  -1   2   1    11808.55    11632.82    186.26 o 
   0   2   1    29949.92     4310.35  10289.25 o 
   1   2   1     1749.52     1751.53     13.05 o 
   2   2   1      652.01      699.36      2.15 o 
   3   2   1     2762.11     2560.97     22.71 o 
   4   2   1     5014.41     4480.48     32.22 o 
   5   2   1      814.37      804.05     16.53 o 
   6   2   1       57.97       49.76      1.89 o 
   7   2   1      480.46      499.22     11.63 o 
   8   2   1        6.64        0.41      3.11 o 
   9   2   1       13.23       27.88      5.32 o 
  10   2   1      278.84      274.50     17.19 o 
  11   2   1        1.54        9.33      3.83 o 
  12   2   1        0.65       10.49      4.72 o 
  13   2   1       32.87       35.29      7.30 o 
  14   2   1       86.74      100.28     10.99 o 
  15   2   1      106.61      117.11     15.58 o 
  16   2   1      790.69      828.46     29.36 o 
  17   2   1       27.94       15.98      9.56 o 
  18   2   1        0.88        4.67      7.68 o 
  19   2   1        7.02        0.95      8.48 o 
  20   2   1        1.66        4.14      7.00 o 
  21   2   1        0.20        0.00      9.42 o 
  22   2   1        9.88       22.64      7.19 o 
  23   2   1        1.98        2.20      7.79 o 
 -23   3   1        0.13        0.00     16.59 o 
 -22   3   1        0.73        7.60     13.71 o 
 -21   3   1        9.19       14.09     14.09 o 
 -20   3   1       46.48       62.64     15.61 o 
 -19   3   1        3.89        9.50     14.52 o 
 -18   3   1       13.35       21.71     14.41 o 
 -17   3   1      123.44       85.26     23.70 o 
 -16   3   1      195.25      250.51     26.00 o 
 -15   3   1        6.15       10.85     10.85 o 
 -14   3   1        4.40       10.25     10.25 o 
 -13   3   1      118.37      102.99      5.31 o 
 -12   3   1       48.57       48.45      5.22 o 
 -11   3   1        0.73        5.34      5.34 o 
 -10   3   1       41.46       27.13      4.49 o 
  -9   3   1        0.09        3.53      3.53 o 
  -8   3   1      473.87      471.36     12.29 o 
  -7   3   1       31.42       31.01      1.84 o 
  -6   3   1      172.94      136.24      7.20 o 
  -5   3   1      557.63      548.15     12.10 o 
  -4   3   1     1128.63     1175.41     19.39 o 
  -3   3   1      964.73      968.91     20.96 o 
  -2   3   1     4365.52     4565.92     39.09 o 
  -1   3   1     5011.88     5023.35     34.31 o 
   0   3   1    12255.77    12525.85    266.29 o 
   1   3   1     1000.67     1086.34    148.20 o 
   2   3   1      919.00      804.14     12.64 o 
   3   3   1     1006.66      979.09      2.39 o 
   4   3   1      211.66      210.93      8.15 o 
   5   3   1       25.14       30.04      2.92 o 
   6   3   1     3455.68     3344.26     33.35 o 
   7   3   1      416.27      450.60     16.21 o 
   8   3   1      649.57      745.15     19.07 o 
   9   3   1     2855.54     2884.33     40.39 o 
  10   3   1      217.36      240.50     14.73 o 
  11   3   1      230.28      198.49     12.18 o 
  12   3   1       87.52       85.09      9.18 o 
  13   3   1       11.11       10.73      7.37 o 
  14   3   1      512.97      516.47     21.62 o 
  15   3   1      497.75      430.83     10.06 o 
  16   3   1      899.56     1044.12     34.19 o 
  17   3   1       96.44       90.31     14.23 o 
  18   3   1        5.34        0.99      7.92 o 
  19   3   1      130.92      134.16     13.02 o 
  20   3   1       11.90        7.55      8.84 o 
  21   3   1        1.29       13.09      7.54 o 
  22   3   1        3.95        2.20      9.43 o 
  23   3   1        6.82        4.30      8.50 o 
 -22   4   1        3.19        1.86     12.88 o 
 -21   4   1        2.01       15.14     16.47 o 
 -20   4   1        6.43        1.71     13.82 o 
 -19   4   1        9.16       39.68     12.73 o 
 -18   4   1       10.55       16.42     15.54 o 
 -17   4   1       62.79       43.61     12.71 o 
 -16   4   1      603.82      595.98     13.50 o 
 -15   4   1      103.32       92.74      8.63 o 
 -14   4   1        3.10        8.71     10.66 o 
 -13   4   1      360.20      380.04      6.02 o 
 -12   4   1       63.56       68.22      9.49 o 
 -11   4   1       14.04        4.46      6.13 o 
 -10   4   1        4.11        2.68      3.68 o 
  -9   4   1        0.11        0.95      4.29 o 
  -8   4   1       24.96       27.11      4.92 o 
  -7   4   1        0.42        3.48      3.48 o 
  -6   4   1      760.54      877.23     19.23 o 
  -5   4   1      227.92      197.02      9.76 o 
  -4   4   1     2297.58     2433.96     32.67 o 
  -3   4   1      944.96      928.63     25.37 o 
  -2   4   1      156.38      124.02      7.99 o 
  -1   4   1     1894.15     1787.10     20.98 o 
   0   4   1      353.44      594.76    391.05 o 
   1   4   1      420.75      419.67      2.52 o 
   2   4   1      122.46      129.31      2.25 o 
   3   4   1       22.11       19.37      9.10 o 
   4   4   1       14.57       22.04      2.63 o 
   5   4   1       64.25       45.14      4.06 o 
   6   4   1      470.35      488.74     17.66 o 
   7   4   1     1813.01     1655.78     28.03 o 
   8   4   1      304.49      284.02      4.19 o 
   9   4   1      326.44      360.61     16.76 o 
  10   4   1      761.03      859.87     28.55 o 
  11   4   1       25.33       29.63      9.12 o 
  12   4   1        2.60        5.91      5.53 o 
  13   4   1       22.76       23.59     10.10 o 
  14   4   1      149.78      141.12     16.99 o 
  15   4   1       52.13       73.17     14.53 o 
  16   4   1       89.95       94.50     15.24 o 
  17   4   1        0.00       18.80      9.53 o 
  18   4   1        1.55        6.49      9.55 o 
  19   4   1       48.70       21.14     10.94 o 
  20   4   1       15.24        1.17      9.62 o 
  21   4   1        0.66        6.75      9.19 o 
  22   4   1        0.29        6.71      8.25 o 
 -22   5   1        0.48       28.41     14.39 o 
 -21   5   1        2.02       11.62     16.50 o 
 -20   5   1        0.41       18.59     18.59 o 
 -19   5   1        0.02       10.38     14.09 o 
 -18   5   1        7.04       14.29     14.29 o 
 -17   5   1        7.27       16.90     16.90 o 
 -16   5   1      599.19      559.88     10.96 o 
 -15   5   1       27.16       44.32      8.00 o 
 -14   5   1      200.83      225.76     21.56 o 
 -13   5   1     1175.82     1345.83      9.28 o 
 -12   5   1       17.40       16.95      9.74 o 
 -11   5   1        6.52        3.41      5.17 o 
 -10   5   1       57.09       41.70      7.81 o 
  -9   5   1       51.79       51.12      3.78 o 
  -8   5   1       39.64       42.68      5.14 o 
  -7   5   1        1.35       15.25      5.01 o 
  -6   5   1      832.14      877.86     23.78 o 
  -5   5   1      151.08      121.82      9.29 o 
  -4   5   1     2061.53     2374.71     35.71 o 
  -3   5   1     1026.86     1106.45     31.11 o 
  -2   5   1      120.61      127.80     11.34 o 
  -1   5   1      103.56       76.22      9.86 o 
   0   5   1       13.76       13.39      3.46 o 
   1   5   1      570.57      617.89      2.83 o 
   2   5   1      837.06      904.60      6.42 o 
   3   5   1     1473.99     1461.58      3.21 o 
   4   5   1       91.65       84.83      2.19 o 
   5   5   1        0.43        4.39      2.73 o 
   6   5   1       17.28       14.61      3.61 o 
   7   5   1       49.89       54.21      5.22 o 
   8   5   1       81.39       72.18      4.26 o 
   9   5   1       44.00       39.46      6.73 o 
  10   5   1       12.88        4.03      6.24 o 
  11   5   1       35.61       18.91      7.66 o 
  12   5   1       39.30       38.41     10.04 o 
  13   5   1        0.90        1.76      7.44 o 
  14   5   1       27.47       27.17      8.78 o 
  15   5   1       16.73       14.45     10.60 o 
  16   5   1       80.32       85.05     13.11 o 
  17   5   1       13.20        4.55      8.71 o 
  18   5   1        0.05        1.17      9.47 o 
  19   5   1      110.21      126.84     14.78 o 
  20   5   1       20.24       22.55     10.57 o 
  21   5   1        0.04        8.21      9.43 o 
 -21   6   1        5.70       12.04     20.25 o 
 -20   6   1        2.39        1.83     14.65 o 
 -19   6   1        0.12        1.81     17.38 o 
 -18   6   1        3.66        6.13     10.77 o 
 -17   6   1        0.01        5.95     12.06 o 
 -16   6   1        2.97        4.04     13.90 o 
 -15   6   1        3.67        4.88     14.03 o 
 -14   6   1        0.81        4.27     10.55 o 
 -13   6   1       58.07       71.52     13.14 o 
 -12   6   1        0.29        6.92      6.92 o 
 -11   6   1       55.91       78.12      9.48 o 
 -10   6   1      104.19       99.44      9.97 o 
  -9   6   1        8.84        5.32      5.32 o 
  -8   6   1       82.40       74.81      8.53 o 
  -7   6   1      247.11      209.36     17.22 o 
  -6   6   1      178.57      151.91     11.72 o 
  -5   6   1      142.25      108.46     10.10 o 
  -4   6   1        5.79        7.46      7.68 o 
  -3   6   1      215.22      181.76     17.36 o 
  -2   6   1       98.00       95.20      7.20 o 
  -1   6   1        7.20        4.31      5.27 o 
   0   6   1        0.36       39.60     35.52 o 
   1   6   1       59.51       63.46      5.95 o 
   2   6   1       40.56       38.41      3.07 o 
   3   6   1      113.77      132.86     11.75 o 
   4   6   1      491.62      471.50      3.20 o 
   5   6   1       13.73       12.31     12.31 o 
   6   6   1        6.77        3.34      3.34 o 
   7   6   1      151.13      172.44      4.99 o 
   8   6   1        0.49        0.65      4.83 o 
   9   6   1        3.95        5.73      5.73 o 
  10   6   1        1.54        1.46      5.60 o 
  11   6   1       18.37        9.20      9.20 o 
  12   6   1       22.65       32.99     11.04 o 
  13   6   1      131.75      105.71      8.35 o 
  14   6   1      104.42      131.18     14.87 o 
  15   6   1        0.29        5.71     10.46 o 
  16   6   1        3.61        2.35     10.21 o 
  17   6   1       10.80       21.98     10.79 o 
  18   6   1        0.00        7.41      8.58 o 
  19   6   1        5.69       14.95      8.65 o 
  20   6   1        7.17        9.73      9.73 o 
 -20   7   1        9.79        1.92     15.60 o 
 -19   7   1        9.99       43.78     13.38 o 
 -18   7   1        0.02       15.27     12.05 o 
 -17   7   1        0.33        9.32     11.44 o 
 -16   7   1       38.20       45.00     15.10 o 
 -15   7   1        2.08        3.82     10.43 o 
 -14   7   1       11.56       15.82     12.10 o 
 -13   7   1       68.24       62.65      8.10 o 
 -12   7   1       12.26       19.64     10.71 o 
 -11   7   1        1.78        3.19      7.30 o 
 -10   7   1        0.65        4.50      5.49 o 
  -9   7   1       14.63       11.31      5.32 o 
  -8   7   1       42.58       63.79      8.35 o 
  -7   7   1       12.35        0.71      6.73 o 
  -6   7   1       61.78       64.01     10.80 o 
  -5   7   1       77.04       79.35     10.73 o 
  -4   7   1        1.36        1.68      6.56 o 
  -3   7   1       39.95       48.10      9.59 o 
  -2   7   1       26.91       26.60      8.51 o 
  -1   7   1        4.24        3.58      4.96 o 
   0   7   1      141.05      165.51      8.61 o 
   1   7   1        7.14        2.19      4.49 o 
   2   7   1       47.73       54.95      6.67 o 
   3   7   1       41.50       38.52      3.73 o 
   4   7   1       72.41       56.17      6.82 o 
   5   7   1       12.35       14.94      4.20 o 
   6   7   1       27.36       29.17      5.52 o 
   7   7   1      178.00      198.20      3.96 o 
   8   7   1        5.88        2.01      5.28 o 
   9   7   1        9.45       10.48      4.62 o 
  10   7   1        1.00        9.09      7.30 o 
  11   7   1        2.71        8.44      8.44 o 
  12   7   1        0.40        1.98      9.85 o 
  13   7   1      270.86      327.65     21.26 o 
  14   7   1        3.16       10.74     10.74 o 
  15   7   1        1.36        9.67      9.67 o 
  16   7   1        1.43        5.05      9.56 o 
  17   7   1        0.86        2.52      9.72 o 
  18   7   1        5.15        9.18     10.97 o 
  19   7   1        0.05        2.65      8.55 o 
 -18   8   1        6.28        3.52     13.12 o 
 -17   8   1       40.40       14.38     14.38 o 
 -16   8   1       24.53       18.74      9.45 o 
 -15   8   1        0.16        2.66      9.78 o 
 -14   8   1        1.68        8.27      9.98 o 
 -13   8   1      283.99      282.82     21.61 o 
 -12   8   1      158.02      173.76     16.35 o 
 -11   8   1       27.20       23.84      8.27 o 
 -10   8   1       19.56       14.14      7.02 o 
  -9   8   1       29.33       14.48      5.64 o 
  -8   8   1        0.15        7.14      7.14 o 
  -7   8   1      225.67      198.96     16.49 o 
  -6   8   1       15.35       27.08     10.21 o 
  -5   8   1       27.53       32.01     13.16 o 
  -4   8   1        5.96        3.88      8.38 o 
  -3   8   1      150.34      178.50     16.49 o 
  -2   8   1        6.66        7.00      7.81 o 
  -1   8   1       63.45       62.60      9.63 o 
   0   8   1        0.07       34.48     20.53 o 
   1   8   1       10.76       13.07      5.94 o 
   2   8   1       14.92       11.89      5.35 o 
   3   8   1      222.43      225.39     13.77 o 
   4   8   1      107.65      115.99     13.18 o 
   5   8   1       16.60       10.04      4.50 o 
   6   8   1       25.29       31.80      5.85 o 
   7   8   1        0.00        9.19      9.19 o 
   8   8   1        9.29        6.77      7.73 o 
   9   8   1        3.94        6.59      6.80 o 
  10   8   1        2.31       14.46      8.82 o 
  11   8   1        5.69       14.79      9.86 o 
  12   8   1       72.97       72.90     15.51 o 
  13   8   1       22.08        8.05     11.60 o 
  14   8   1        2.30       12.19      9.78 o 
  15   8   1        9.88       17.97     10.06 o 
  16   8   1        2.13        3.96     10.45 o 
  17   8   1        0.01        3.97      9.61 o 
  18   8   1        5.66        6.72      9.41 o 
 -16   9   1        4.35       13.03     13.03 o 
 -15   9   1        5.50       13.30      7.04 o 
 -14   9   1        4.98        1.24     11.12 o 
 -13   9   1       43.21       32.05     13.21 o 
 -12   9   1       42.19       33.53     12.07 o 
 -11   9   1        0.29        6.62      5.75 o 
 -10   9   1        4.76        2.70      7.88 o 
  -9   9   1        1.06        0.89      6.32 o 
  -8   9   1       39.14       37.26      9.03 o 
  -7   9   1       38.20       43.94     11.99 o 
  -6   9   1      106.88      132.94     14.22 o 
  -5   9   1        0.95        5.74     10.24 o 
  -4   9   1       15.74        8.53     11.54 o 
  -3   9   1        0.91       12.14     12.14 o 
  -2   9   1        3.38        4.80      9.94 o 
  -1   9   1       20.80       28.45     10.51 o 
   0   9   1        0.51        4.72      6.78 o 
   1   9   1        5.81        6.51      7.18 o 
   2   9   1        3.13        3.39      9.80 o 
   3   9   1       88.49       82.03      7.42 o 
   4   9   1       28.47       35.23      8.46 o 
   5   9   1        1.31        3.13      6.27 o 
   6   9   1        3.88        0.83      6.25 o 
   7   9   1        0.06        4.12      5.80 o 
   8   9   1        1.02        3.47      6.93 o 
   9   9   1        3.79        0.90      7.51 o 
  10   9   1       11.19        6.05      8.85 o 
  11   9   1        2.81       20.40     10.26 o 
  12   9   1       10.70       12.58     12.44 o 
  13   9   1        0.12        6.10     12.97 o 
  14   9   1       11.80       20.55     12.07 o 
  15   9   1        0.02        9.33      9.85 o 
  16   9   1        6.81       13.66      9.27 o 
 -14  10   1       11.47        3.63     10.20 o 
 -13  10   1       23.16        5.64      9.11 o 
 -12  10   1       26.77        4.19      8.80 o 
 -11  10   1        0.00        9.90      9.90 o 
 -10  10   1        0.91        5.94      6.88 o 
  -9  10   1        6.48        9.97      7.59 o 
  -8  10   1        5.71       12.43      7.67 o 
  -7  10   1        8.51        7.77      9.18 o 
  -6  10   1        0.75       19.38     10.61 o 
  -5  10   1        1.94        0.00     11.56 o 
  -4  10   1       16.70       15.84     15.36 o 
  -3  10   1        2.08        7.22     12.33 o 
  -2  10   1       29.87       51.47     13.93 o 
  -1  10   1        8.12        8.13     12.53 o 
   0  10   1       32.20       12.44     13.98 o 
   1  10   1       86.05       91.41     15.67 o 
   2  10   1       72.76       91.27     15.23 o 
   3  10   1      811.19      864.99     35.40 o 
   4  10   1      159.96      125.52     10.18 o 
   5  10   1       31.40       37.50      8.80 o 
   6  10   1        0.08       20.32     10.78 o 
   7  10   1        0.06        1.01      7.94 o 
   8  10   1        0.01        6.07      9.66 o 
   9  10   1       16.43       10.85     10.85 o 
  10  10   1       15.98        3.38     10.71 o 
  11  10   1       19.54       10.58     12.00 o 
  12  10   1      163.13      139.30     10.76 o 
  13  10   1      288.96      231.13     23.42 o 
  14  10   1       16.48       10.72      8.90 o 
 -11  11   1        3.47        1.04      9.40 o 
 -10  11   1        4.38        5.15      8.36 o 
  -9  11   1        8.82       11.57      7.17 o 
  -8  11   1        0.51        3.32     10.32 o 
  -7  11   1       33.67       33.73      9.20 o 
  -6  11   1       12.53       31.59     11.63 o 
  -5  11   1        0.55        1.37     10.00 o 
  -4  11   1       46.03       87.68     16.29 o 
  -3  11   1      159.67      166.73     28.21 o 
  -2  11   1        3.88       22.62     13.33 o 
  -1  11   1        0.21        3.09     12.00 o 
   0  11   1        9.61        1.64      8.81 o 
   1  11   1       17.67       11.76     11.76 o 
   2  11   1       13.01       28.98     10.56 o 
   3  11   1      111.85      103.10     11.95 o 
   4  11   1       12.18       24.03     11.89 o 
   5  11   1        1.88        9.60      9.60 o 
   6  11   1        3.29        4.67      9.72 o 
   7  11   1        2.48        9.32      9.32 o 
   8  11   1        6.24        3.51      7.96 o 
   9  11   1        0.20        8.52      8.52 o 
  10  11   1        1.70        1.29      7.37 o 
  11  11   1        2.56        7.74     13.02 o 
  -7  12   1        3.46        9.90      9.68 o 
  -6  12   1        5.15        8.20      9.46 o 
  -5  12   1        1.39       14.88     12.49 o 
  -4  12   1       31.22       66.08     20.54 o 
  -3  12   1      129.52      136.73     20.51 o 
  -2  12   1       29.78       12.21     17.55 o 
  -1  12   1       21.42       34.24     16.95 o 
   0  12   1       47.25       27.72     34.89 o 
   1  12   1        1.06        8.00     13.38 o 
   2  12   1        3.42        9.05     10.50 o 
   3  12   1        0.02       14.56     11.66 o 
   4  12   1       13.40       14.22     14.22 o 
   5  12   1        2.14       11.03     10.26 o 
   6  12   1        5.42        6.74     12.09 o 
   7  12   1       22.04       30.99     10.37 o 
 -23   0   2       11.73       14.10     14.77 o 
 -22   0   2       12.43       16.88     10.57 o 
 -21   0   2        3.66       13.68     13.68 o 
 -20   0   2      272.58      254.05     24.11 o 
 -19   0   2      201.71      232.44     26.54 o 
 -18   0   2       25.42       49.59     13.82 o 
 -17   0   2        1.31       13.76     11.15 o 
 -16   0   2        9.12       12.89     10.23 o 
 -15   0   2       11.76       20.16      8.30 o 
 -14   0   2      117.68      117.01     12.69 o 
 -13   0   2        0.23        1.39      6.20 o 
 -12   0   2        0.52        4.01      4.84 o 
 -11   0   2       14.60       11.32      3.39 o 
 -10   0   2     3156.75     2883.18      4.85 o 
  -9   0   2     2279.79     2003.19      2.98 o 
  -8   0   2      396.27      390.09      3.56 o 
  -7   0   2      363.50      378.96     11.41 o 
  -6   0   2      284.92      260.27      1.81 o 
  -5   0   2      743.50      807.63      1.68 o 
  -4   0   2      320.05      265.21      1.83 o 
  -3   0   2     2851.65     2932.61     27.24 o 
  -2   0   2      629.48      553.16      2.05 o 
  -1   0   2     4680.07     4861.31      2.47 o 
   0   0   2     3227.28     3259.36     21.49 o 
   1   0   2     6770.15     7103.75     43.79 o 
   2   0   2      612.12      566.79     16.56 o 
   3   0   2       30.33       34.78      8.03 o 
   4   0   2      790.11      726.93     19.75 o 
   5   0   2       56.30       47.71      3.78 o 
   6   0   2     4661.96     4640.60     38.00 o 
   7   0   2      731.49      646.67     18.22 o 
   8   0   2      551.86      549.89     17.67 o 
   9   0   2       88.06       69.89     11.84 o 
  10   0   2       36.27       31.38      4.78 o 
  11   0   2       13.90       19.47      5.91 o 
  12   0   2      125.61      124.90     10.16 o 
  13   0   2      392.18      384.31     17.41 o 
  14   0   2      646.83      661.69     24.89 o 
  15   0   2      966.08      958.81     31.60 o 
  16   0   2     1646.90     1700.91     43.78 o 
  17   0   2      116.02      104.23     14.43 o 
  18   0   2        0.00        5.98     10.46 o 
  19   0   2        6.07        3.22      7.17 o 
  20   0   2       33.52       13.39      9.86 o 
  21   0   2        3.58        5.81      9.13 o 
  22   0   2       51.53       25.03     10.74 o 
  23   0   2       19.26        9.57      9.03 o 
 -23   1   2        8.26       27.40     17.69 o 
 -22   1   2        1.82       12.20     13.08 o 
 -21   1   2        2.37        6.59     12.64 o 
 -20   1   2        5.74       10.81     14.35 o 
 -19   1   2       27.78       42.92     12.56 o 
 -18   1   2        0.02        7.83     10.03 o 
 -17   1   2        5.15       15.29     10.52 o 
 -16   1   2      114.93      154.66     16.22 o 
 -15   1   2       45.01       38.96      8.08 o 
 -14   1   2        4.33        1.70      6.06 o 
 -13   1   2        7.34        9.11      5.80 o 
 -12   1   2      107.48       89.04      8.96 o 
 -11   1   2       20.15       20.58      5.57 o 
 -10   1   2     1008.51     1089.98     25.46 o 
  -9   1   2     1766.14     1906.05      2.84 o 
  -8   1   2      649.92      694.47      2.57 o 
  -7   1   2       68.04       67.82      2.41 o 
  -6   1   2       29.25       16.69      2.43 o 
  -5   1   2      486.24      461.30      2.30 o 
  -4   1   2       61.53       83.69      5.95 o 
  -3   1   2      614.73      539.27      3.11 o 
  -2   1   2     2648.02     3030.98     26.78 o 
  -1   1   2     4004.54     4133.08      2.61 o 
   0   1   2    14916.80    13966.36    489.04 o 
   1   1   2     4463.89     4950.26     33.96 o 
   2   1   2      925.68      938.69     17.49 o 
   3   1   2     1021.68     1032.14     18.91 o 
   4   1   2      145.94      118.79      6.66 o 
   5   1   2      497.84      569.09     13.94 o 
   6   1   2     1960.79     2100.45     27.11 o 
   7   1   2        0.29        3.60      3.60 o 
   8   1   2        0.05        3.23      4.23 o 
   9   1   2        1.62        3.66      3.88 o 
  10   1   2        3.50        4.30      4.30 o 
  11   1   2      198.27      204.00     13.19 o 
  12   1   2       15.95       12.26      7.44 o 
  13   1   2       74.71       89.47      9.53 o 
  14   1   2        6.91       11.09      6.88 o 
  15   1   2        4.37        8.11      8.60 o 
  16   1   2        5.33       10.58     11.83 o 
  17   1   2        0.11        8.63      9.14 o 
  18   1   2        0.12        0.00      7.85 o 
  19   1   2       15.70       23.53      9.74 o 
  20   1   2        2.67       14.46      7.83 o 
  21   1   2        2.02        2.34      9.56 o 
  22   1   2        1.46        3.46      8.81 o 
 -23   2   2        0.30        5.62     13.33 o 
 -22   2   2        1.26        7.18     14.19 o 
 -21   2   2        3.17        5.08     11.62 o 
 -20   2   2        7.11        1.64     11.96 o 
 -19   2   2        0.53        6.08     13.07 o 
 -18   2   2       20.98       19.25     11.37 o 
 -17   2   2        1.42       16.09      8.63 o 
 -16   2   2       23.84       35.10      8.60 o 
 -15   2   2        3.00        4.94      6.47 o 
 -14   2   2      105.70       88.60      5.96 o 
 -13   2   2      177.95      166.13     13.88 o 
 -12   2   2       35.19       44.31      5.07 o 
 -11   2   2        0.99        4.71      4.71 o 
 -10   2   2      656.47      678.08     19.43 o 
  -9   2   2      147.79      138.64      3.82 o 
  -8   2   2      130.35      129.82      7.60 o 
  -7   2   2       95.37       94.68      7.63 o 
  -6   2   2      233.49      291.32     11.34 o 
  -5   2   2       71.40       66.69      5.06 o 
  -4   2   2     4526.91     4944.43     37.71 o 
  -3   2   2      485.32      494.01     11.93 o 
  -2   2   2      127.68      115.32      6.07 o 
  -1   2   2     2088.95     2151.70     20.17 o 
   0   2   2    24149.27    25400.14    875.37 o 
   1   2   2     3545.88     3577.06     24.13 o 
   2   2   2     4339.15     3910.96     30.45 o 
   3   2   2      185.60      178.94      7.48 o 
   4   2   2      391.18      444.09     12.01 o 
   5   2   2        4.91        1.99      2.93 o 
   6   2   2        1.09        3.56      3.56 o 
   7   2   2        1.97        3.06      3.38 o 
   8   2   2      280.67      280.39     14.42 o 
   9   2   2      575.25      598.96     18.97 o 
  10   2   2     1393.71     1509.35     30.42 o 
  11   2   2      188.70      186.07     13.00 o 
  12   2   2        5.51       14.91      5.92 o 
  13   2   2       85.15       92.94     10.44 o 
  14   2   2        1.80        1.61      6.57 o 
  15   2   2       29.65       26.62      9.55 o 
  16   2   2       24.81       11.91     10.38 o 
  17   2   2        0.36        3.92      8.23 o 
  18   2   2        8.35       18.70      9.54 o 
  19   2   2        5.38       18.46      7.51 o 
  20   2   2        6.93        7.89      9.20 o 
  21   2   2        0.24        8.95      8.95 o 
  22   2   2        0.72        1.19      9.37 o 
 -23   3   2        0.49        3.75     12.43 o 
 -22   3   2        0.58        1.75     13.47 o 
 -21   3   2        0.27        5.14     10.81 o 
 -20   3   2       11.20       27.60     15.75 o 
 -19   3   2       47.59       46.61     18.16 o 
 -18   3   2        0.15       11.06     10.38 o 
 -17   3   2        0.60        1.32      9.52 o 
 -16   3   2       20.06        2.19      9.25 o 
 -15   3   2       20.78       24.59      9.49 o 
 -14   3   2       23.03        8.36      8.36 o 
 -13   3   2      218.36      225.10     16.81 o 
 -12   3   2       68.01       75.75      4.98 o 
 -11   3   2       24.56       24.56      3.53 o 
 -10   3   2      340.37      360.54     14.91 o 
  -9   3   2       21.45        8.13      4.43 o 
  -8   3   2       73.10       96.61      8.39 o 
  -7   3   2      739.78      792.86      3.47 o 
  -6   3   2       22.50       31.59      4.53 o 
  -5   3   2       21.41       24.31      7.01 o 
  -4   3   2       16.35       10.14      3.46 o 
  -3   3   2       11.79       19.68      4.22 o 
  -2   3   2       59.71       48.94      4.36 o 
  -1   3   2     1329.07     1186.84     16.96 o 
   0   3   2     2096.64     1750.44     81.33 o 
   1   3   2        4.94        2.24      2.96 o 
   2   3   2        0.04        0.22      3.09 o 
   3   3   2      256.01      251.73      8.97 o 
   4   3   2        0.00        3.40      3.40 o 
   5   3   2      472.42      475.89     15.23 o 
   6   3   2      701.42      714.06     19.34 o 
   7   3   2      962.48      983.70     21.91 o 
   8   3   2       38.58       36.88      7.05 o 
   9   3   2      551.64      494.59     17.65 o 
  10   3   2       53.89       64.00      9.45 o 
  11   3   2        2.52        3.20      6.18 o 
  12   3   2        7.54       13.44      5.26 o 
  13   3   2        6.15        3.13      6.13 o 
  14   3   2       46.84       36.19      8.29 o 
  15   3   2        5.99        0.90      9.03 o 
  16   3   2      335.73      407.59     23.93 o 
  17   3   2       28.47       26.87      8.87 o 
  18   3   2        5.75        9.75      7.72 o 
  19   3   2       51.94       61.80     12.71 o 
  20   3   2       46.58       39.62     11.17 o 
  21   3   2        3.48       11.65      6.78 o 
  22   3   2        2.17        2.56      7.65 o 
 -22   4   2        5.65       14.79     14.79 o 
 -21   4   2        1.69        1.72     13.59 o 
 -20   4   2        2.51       13.03     15.95 o 
 -19   4   2        5.86       19.74      9.95 o 
 -18   4   2        0.11        1.47      8.20 o 
 -17   4   2        1.60       10.24     10.24 o 
 -16   4   2       33.62       64.19     12.14 o 
 -15   4   2       19.86        8.36      8.36 o 
 -14   4   2      145.70      136.46     15.02 o 
 -13   4   2      142.25      174.00     18.04 o 
 -12   4   2      229.79      217.81     14.35 o 
 -11   4   2       40.02       27.78      6.39 o 
 -10   4   2       53.52       35.08      9.92 o 
  -9   4   2       68.94       47.80      6.09 o 
  -8   4   2      176.74      163.20     10.03 o 
  -7   4   2      114.29      108.54      8.49 o 
  -6   4   2        5.24       11.63      4.10 o 
  -5   4   2       30.99       33.08      6.44 o 
  -4   4   2      579.52      569.93     18.31 o 
  -3   4   2     1717.67     1846.40     28.88 o 
  -2   4   2      150.95      134.88      7.91 o 
  -1   4   2       54.73       67.70      5.53 o 
   0   4   2        4.77        2.03      2.08 o 
   1   4   2      101.49       87.46      5.86 o 
   2   4   2        9.56       16.70      3.75 o 
   3   4   2       16.94       20.13      3.55 o 
   4   4   2       40.22       41.45      2.77 o 
   5   4   2       31.35       30.21      4.89 o 
   6   4   2      252.05      265.28     15.73 o 
   7   4   2      449.89      437.90     13.77 o 
   8   4   2       44.96       61.03      6.70 o 
   9   4   2        1.57        3.49      4.61 o 
  10   4   2       72.07       68.59      8.76 o 
  11   4   2       15.88       12.64      6.18 o 
  12   4   2       26.71       32.98      9.23 o 
  13   4   2       28.37       13.43      7.54 o 
  14   4   2        0.25       10.02      7.29 o 
  15   4   2        1.48        2.89      6.97 o 
  16   4   2      132.10      115.47     17.60 o 
  17   4   2       20.54        9.88     10.14 o 
  18   4   2        0.21        2.30      9.04 o 
  19   4   2        0.05        9.97      9.97 o 
  20   4   2        7.93       31.87      9.41 o 
  21   4   2        0.01        3.55      9.76 o 
 -21   5   2        0.34       21.04     11.42 o 
 -20   5   2        0.56       18.48     18.48 o 
 -19   5   2       21.95        1.46     13.46 o 
 -18   5   2       20.23       52.09     13.84 o 
 -17   5   2       18.18       31.86     12.23 o 
 -16   5   2        6.21       12.77     12.77 o 
 -15   5   2       23.44        7.18      7.85 o 
 -14   5   2       21.78       24.45     10.95 o 
 -13   5   2      595.92      534.76      5.75 o 
 -12   5   2      215.27      250.13     16.19 o 
 -11   5   2       72.16       78.87      4.77 o 
 -10   5   2        0.04        2.95      4.63 o 
  -9   5   2        5.40        5.03      4.71 o 
  -8   5   2       28.27       28.89      4.07 o 
  -7   5   2       11.46       20.57      6.01 o 
  -6   5   2       23.32       10.86      4.67 o 
  -5   5   2      128.76      100.17     10.45 o 
  -4   5   2       64.20       80.95     12.18 o 
  -3   5   2     1288.10     1299.31     27.35 o 
  -2   5   2        0.47        2.65      4.56 o 
  -1   5   2      583.09      648.01     17.43 o 
   0   5   2      856.51      901.85     89.84 o 
   1   5   2       62.28       44.08      4.53 o 
   2   5   2       67.87       64.06      4.42 o 
   3   5   2        0.92        6.60      2.99 o 
   4   5   2       20.86       25.89      5.84 o 
   5   5   2        0.56        4.55      4.99 o 
   6   5   2     1230.11     1228.26     26.10 o 
   7   5   2       24.28       23.75      5.91 o 
   8   5   2       33.57       31.35      5.89 o 
   9   5   2       37.95       50.28     11.89 o 
  10   5   2       53.50       49.21      6.79 o 
  11   5   2       47.33       46.03      9.62 o 
  12   5   2      148.33      133.55     12.71 o 
  13   5   2        6.89        8.79      8.79 o 
  14   5   2        1.17        9.86      7.10 o 
  15   5   2       52.15       27.29      9.80 o 
  16   5   2       51.51       69.87     12.95 o 
  17   5   2       48.24       18.48     10.42 o 
  18   5   2       38.33       42.85     11.28 o 
  19   5   2        1.12        8.40      9.86 o 
  20   5   2        0.46       10.03     10.03 o 
  21   5   2       10.00        1.18      9.16 o 
 -20   6   2        8.86       14.91     12.56 o 
 -19   6   2       21.70       41.84     11.12 o 
 -18   6   2        1.95        8.54     13.48 o 
 -17   6   2       77.10       90.89     16.11 o 
 -16   6   2       95.30       91.04     10.54 o 
 -15   6   2        1.27        1.04     11.52 o 
 -14   6   2       40.73       37.65     11.24 o 
 -13   6   2      908.21      954.52     32.75 o 
 -12   6   2      248.94      265.17     16.47 o 
 -11   6   2       15.16       20.55      7.17 o 
 -10   6   2       47.04       30.68      8.46 o 
  -9   6   2       48.96       36.07      6.74 o 
  -8   6   2        6.72        2.55      5.21 o 
  -7   6   2       40.15       25.03      6.75 o 
  -6   6   2        3.76       11.18      5.53 o 
  -5   6   2       23.55       29.77      7.69 o 
  -4   6   2      293.12      326.20     18.87 o 
  -3   6   2      309.83      339.17     17.20 o 
  -2   6   2       12.99        5.77      4.82 o 
  -1   6   2        0.00        1.55      4.79 o 
   0   6   2      524.36      574.99     64.79 o 
   1   6   2        6.36        1.44      3.65 o 
   2   6   2       33.68       37.99      5.45 o 
   3   6   2      692.76      676.75      4.11 o 
   4   6   2       21.85       16.35      4.51 o 
   5   6   2       31.34       22.57      4.63 o 
   6   6   2       10.14       20.46      4.60 o 
   7   6   2       15.93        4.60      4.60 o 
   8   6   2        6.62        1.92      5.77 o 
   9   6   2      295.10      313.16     17.33 o 
  10   6   2       65.60       72.20      9.93 o 
  11   6   2       19.24       22.73      8.14 o 
  12   6   2      153.16      144.76     16.09 o 
  13   6   2       20.69       30.58     11.61 o 
  14   6   2       31.27       30.69     10.62 o 
  15   6   2       21.67       22.43      9.23 o 
  16   6   2       17.50        4.72      8.00 o 
  17   6   2        0.36       14.54      6.69 o 
  18   6   2        0.08        6.23      9.22 o 
  19   6   2        5.41       19.98      9.04 o 
  20   6   2        6.94       11.28     11.28 o 
 -19   7   2        3.78       13.90     11.01 o 
 -18   7   2        6.61        0.00     12.12 o 
 -17   7   2       64.12       62.08     10.30 o 
 -16   7   2      259.65      229.43     23.42 o 
 -15   7   2       44.95       42.35      8.48 o 
 -14   7   2       44.13       42.16     10.27 o 
 -13   7   2      245.51      287.94     21.75 o 
 -12   7   2        0.04        3.33      8.73 o 
 -11   7   2       10.28       17.02      7.72 o 
 -10   7   2        2.74        3.72      6.58 o 
  -9   7   2        5.96        8.82      5.12 o 
  -8   7   2        6.56        7.35      7.42 o 
  -7   7   2      176.44      181.34     15.25 o 
  -6   7   2      268.07      282.58     17.60 o 
  -5   7   2        0.71        2.20      6.73 o 
  -4   7   2        4.33       15.93      7.70 o 
  -3   7   2       25.38       18.47      7.06 o 
  -2   7   2        6.76        1.43      5.72 o 
  -1   7   2       11.04        4.16      5.26 o 
   0   7   2        7.05       34.58     27.02 o 
   1   7   2       13.19        3.64      5.26 o 
   2   7   2        2.02        3.49      4.31 o 
   3   7   2      146.50      116.63      9.61 o 
   4   7   2        1.66        1.19      4.27 o 
   5   7   2       36.21       24.81      5.10 o 
   6   7   2       11.56        3.78      4.69 o 
   7   7   2        0.72        4.61      4.61 o 
   8   7   2       11.87        8.79      6.19 o 
   9   7   2        0.00        0.89      6.31 o 
  10   7   2       33.84       30.16      7.61 o 
  11   7   2       18.47       30.43      7.28 o 
  12   7   2       32.03       13.00      9.12 o 
  13   7   2        0.89        3.19      8.44 o 
  14   7   2        8.92       23.84      7.65 o 
  15   7   2        8.40        0.00      9.22 o 
  16   7   2        0.04       16.07      9.13 o 
  17   7   2       46.10       36.78     11.55 o 
  18   7   2       34.07       34.26     11.84 o 
 -18   8   2        7.86        8.60     11.08 o 
 -17   8   2       31.33       61.84     15.37 o 
 -16   8   2       53.89       51.94     15.46 o 
 -15   8   2       35.08       27.66     11.20 o 
 -14   8   2       16.15        9.06      9.50 o 
 -13   8   2        3.79       10.33      7.25 o 
 -12   8   2        0.36        7.08      6.98 o 
 -11   8   2        1.00        3.42      6.01 o 
 -10   8   2        0.38        5.79      7.06 o 
  -9   8   2        7.63        9.97      6.13 o 
  -8   8   2       12.35       13.58      7.08 o 
  -7   8   2       56.60       50.62     14.26 o 
  -6   8   2       46.85       53.12     11.79 o 
  -5   8   2       41.38       40.47      9.35 o 
  -4   8   2      119.13      126.62     14.79 o 
  -3   8   2        2.01        1.86      8.04 o 
  -2   8   2       11.44        2.66      7.54 o 
  -1   8   2        8.05        9.05      8.12 o 
   0   8   2      101.93      105.38      8.57 o 
   1   8   2      253.32      270.17     16.97 o 
   2   8   2      288.55      268.84     17.86 o 
   3   8   2     1265.33     1460.84      6.33 o 
   4   8   2       51.39       44.30     11.35 o 
   5   8   2       14.05        0.76      7.05 o 
   6   8   2        1.62        7.73      7.84 o 
   7   8   2        4.70        6.62      6.62 o 
   8   8   2        7.36        9.33      6.53 o 
   9   8   2       80.05       63.21      7.96 o 
  10   8   2       31.34       28.66      9.36 o 
  11   8   2        0.06        0.97      7.78 o 
  12   8   2      112.00       94.56     15.41 o 
  13   8   2      113.61      140.38     18.94 o 
  14   8   2       31.19        6.10     11.83 o 
  15   8   2        0.36       10.00     10.00 o 
  16   8   2        0.17       10.33      8.59 o 
  17   8   2        1.73        3.98      9.90 o 
 -16   9   2        0.86       12.17     12.17 o 
 -15   9   2        2.91        5.54      9.48 o 
 -14   9   2        1.33        4.12      7.71 o 
 -13   9   2       36.85       26.13     11.01 o 
 -12   9   2        7.55       22.17      8.12 o 
 -11   9   2        0.09        2.70      7.08 o 
 -10   9   2        8.10        0.00      7.91 o 
  -9   9   2       25.98       42.92     10.92 o 
  -8   9   2        1.30        9.48      7.98 o 
  -7   9   2       20.26       35.87     10.33 o 
  -6   9   2      104.66       83.79     14.18 o 
  -5   9   2        2.80        8.66      8.51 o 
  -4   9   2        1.60       12.23      8.10 o 
  -3   9   2        7.74        0.00      8.65 o 
  -2   9   2       23.92       29.44      9.42 o 
  -1   9   2       71.68       62.89     10.55 o 
   0   9   2        8.90       18.17      6.54 o 
   1   9   2       23.57       23.23     10.63 o 
   2   9   2        8.09        6.58      8.73 o 
   3   9   2      115.25      147.08     16.46 o 
   4   9   2      238.13      193.94     18.26 o 
   5   9   2        8.10       12.92      7.22 o 
   6   9   2        1.25        5.65      9.18 o 
   7   9   2        0.13        5.76      8.47 o 
   8   9   2        0.30        4.97      7.81 o 
   9   9   2       10.39       15.54      8.25 o 
  10   9   2        1.66        5.45     10.06 o 
  11   9   2        5.90       19.39     10.80 o 
  12   9   2       78.03       75.43      7.94 o 
  13   9   2      245.03      215.46     21.70 o 
  14   9   2       27.56        0.00     13.05 o 
  15   9   2        0.49        0.00      9.20 o 
 -14  10   2        9.43       17.44      9.71 o 
 -13  10   2        0.69        1.01      9.18 o 
 -12  10   2        7.10        7.66      7.35 o 
 -11  10   2       10.77       14.05      8.43 o 
 -10  10   2        0.42       10.34      8.01 o 
  -9  10   2        0.21        0.94      7.15 o 
  -8  10   2        5.16        4.14      8.84 o 
  -7  10   2        4.02       10.69     10.69 o 
  -6  10   2       14.87       15.23     10.38 o 
  -5  10   2        4.22        4.92     11.38 o 
  -4  10   2       16.05       10.01     12.81 o 
  -3  10   2       40.35       65.01     15.09 o 
  -2  10   2        7.49        8.91      9.37 o 
  -1  10   2        6.18       11.16      8.33 o 
   0  10   2        0.01        3.54      7.11 o 
   1  10   2        2.48        4.79      8.02 o 
   2  10   2        3.44        3.42      9.97 o 
   3  10   2       69.59       78.88     18.66 o 
   4  10   2       97.52       92.58     15.80 o 
   5  10   2        0.01        1.15      6.68 o 
   6  10   2        2.19        1.14      9.77 o 
   7  10   2        2.27        5.78      9.30 o 
   8  10   2        2.44        7.01      9.13 o 
   9  10   2        0.49        8.49      8.49 o 
  10  10   2        0.48        2.49      8.73 o 
  11  10   2        0.43        1.25      9.84 o 
  12  10   2        3.81        7.82     11.18 o 
  13  10   2       19.94       17.48     15.88 o 
 -11  11   2        0.03        8.41      5.86 o 
 -10  11   2        1.98        4.83      7.34 o 
  -9  11   2        7.79       15.07      7.97 o 
  -8  11   2        5.25        9.60      7.20 o 
  -7  11   2       82.25       83.84     13.25 o 
  -6  11   2       38.52       52.93     13.58 o 
  -5  11   2        0.37        5.24      9.80 o 
  -4  11   2        0.41        4.13     12.37 o 
  -3  11   2        1.18        4.28     14.45 o 
  -2  11   2        0.70        1.35     10.49 o 
  -1  11   2        1.20        0.00      8.54 o 
   0  11   2        6.86       20.06     11.85 o 
   1  11   2       23.27       26.19     14.41 o 
   2  11   2       11.42       19.00      9.57 o 
   3  11   2       93.15      134.92     18.25 o 
   4  11   2       51.13       16.44     16.44 o 
   5  11   2        7.59       12.53     12.53 o 
   6  11   2        0.61        4.02      9.66 o 
   7  11   2        1.84        2.66     10.87 o 
   8  11   2        0.14        0.00     10.60 o 
   9  11   2        0.06        4.14     12.42 o 
  10  11   2        0.88       14.05     10.09 o 
  -6  12   2       13.98       38.52     11.83 o 
  -5  12   2        0.04       12.38     12.38 o 
  -4  12   2        4.80        1.44     13.38 o 
  -3  12   2        1.86       10.33     10.89 o 
  -2  12   2        1.26       14.07     14.07 o 
  -1  12   2       12.98        0.00     12.40 o 
   0  12   2        3.06        9.10      8.59 o 
   1  12   2        2.11       14.12     14.12 o 
   2  12   2       10.29       13.73     12.15 o 
   3  12   2       57.22       39.71     16.87 o 
   4  12   2       10.23        1.54     11.94 o 
   5  12   2        0.59       10.70      9.31 o 
 -23   1   3        5.46        9.55     12.38 o 
 -22   1   3       12.57       16.72     15.28 o 
 -21   1   3       17.76        3.43     14.59 o 
 -20   1   3       16.48       19.42     12.66 o 
 -19   1   3       59.20       35.86     13.23 o 
 -18   1   3        0.39        5.38     11.26 o 
 -17   1   3        1.19        7.22      8.34 o 
 -16   1   3      158.80      134.52     16.08 o 
 -15   1   3        8.82        8.52      9.10 o 
 -14   1   3        0.10       15.60      7.53 o 
 -13   1   3       54.00       53.52      5.15 o 
 -12   1   3       21.95       25.95      4.64 o 
 -11   1   3        0.00        2.63      4.95 o 
 -10   1   3      659.82      712.22      5.27 o 
  -9   1   3      504.82      486.69      4.12 o 
  -8   1   3       35.74       42.55      4.47 o 
  -7   1   3       15.99       29.20      4.50 o 
  -6   1   3      255.31      250.64      7.62 o 
  -5   1   3        5.81       11.03      3.72 o 
  -4   1   3      173.60      136.96     11.48 o 
  -3   1   3      521.32      543.31     15.61 o 
  -2   1   3      321.53      253.82      3.33 o 
  -1   1   3       20.39       19.39      3.47 o 
   0   1   3     3159.38     3429.46     80.46 o 
   1   1   3        2.50        2.36      3.82 o 
   2   1   3        3.66        1.87      3.87 o 
   3   1   3      373.62      370.50     13.16 o 
   4   1   3      232.01      243.19     11.78 o 
   5   1   3       32.74       35.28      5.66 o 
   6   1   3      501.39      542.20     20.68 o 
   7   1   3     1187.51     1181.28     26.42 o 
   8   1   3      156.74      168.08     13.12 o 
   9   1   3       41.80       39.07      9.59 o 
  10   1   3       51.64       43.78      5.88 o 
  11   1   3       10.76       23.02      5.54 o 
  12   1   3        7.69        6.86      5.19 o 
  13   1   3       16.49       23.71      9.19 o 
  14   1   3      150.55      178.79     17.21 o 
  15   1   3      148.69      183.50     17.84 o 
  16   1   3     1153.71     1168.77     41.64 o 
  17   1   3       37.59       37.31     16.46 o 
  18   1   3        0.79        9.04      9.04 o 
  19   1   3        2.96        7.78     10.57 o 
  20   1   3        2.06       12.02      8.91 o 
  21   1   3        1.78       11.09     11.09 o 
  22   1   3        0.42        6.59      8.75 o 
 -23   2   3        0.81       11.65     13.60 o 
 -22   2   3        5.39       16.94     12.62 o 
 -21   2   3        0.01        7.07     15.94 o 
 -20   2   3       34.95       16.71     16.71 o 
 -19   2   3       29.73       55.42     16.36 o 
 -18   2   3       15.23        5.62     10.55 o 
 -17   2   3        4.52        8.79      9.28 o 
 -16   2   3       11.27        2.32      9.56 o 
 -15   2   3        4.27        1.01      8.11 o 
 -14   2   3        7.15        1.76      6.62 o 
 -13   2   3      477.86      466.15      7.04 o 
 -12   2   3       91.53       90.44      8.18 o 
 -11   2   3        0.15        2.30      3.94 o 
 -10   2   3       68.07       94.07      8.60 o 
  -9   2   3       11.79        8.32      4.42 o 
  -8   2   3      114.60      129.50      8.44 o 
  -7   2   3       92.10       84.84      5.84 o 
  -6   2   3       12.55       16.41      5.49 o 
  -5   2   3      185.81      215.65     11.29 o 
  -4   2   3     2090.28     2143.08     29.28 o 
  -3   2   3     1884.35     2092.07     30.35 o 
  -2   2   3        8.96        1.05      3.15 o 
  -1   2   3       39.30       36.23      3.41 o 
   0   2   3      972.23      628.74    420.11 o 
   1   2   3       26.30       17.16      3.44 o 
   2   2   3        3.62        2.58      3.93 o 
   3   2   3        0.16        1.16      3.26 o 
   4   2   3      585.85      651.80     19.38 o 
   5   2   3      201.66      211.19     11.26 o 
   6   2   3      781.98      702.29     23.83 o 
   7   2   3      738.49      708.81     22.71 o 
   8   2   3        0.01        1.05      4.07 o 
   9   2   3       12.81        8.22      5.87 o 
  10   2   3      127.87      137.53      9.31 o 
  11   2   3        3.48        5.98      5.98 o 
  12   2   3        0.42        2.99      6.25 o 
  13   2   3        4.99        7.91      7.91 o 
  14   2   3      179.61      204.41     17.58 o 
  15   2   3      229.80      237.57     19.68 o 
  16   2   3      396.85      442.28     24.88 o 
  17   2   3       22.75        3.32     11.42 o 
  18   2   3        0.11        6.97     11.04 o 
  19   2   3        8.53        6.04     10.29 o 
  20   2   3        3.24        6.22     10.69 o 
  21   2   3        1.40        6.29      8.67 o 
 -22   3   3        4.48        3.67     15.59 o 
 -21   3   3        0.56        3.54     12.21 o 
 -20   3   3       41.11       49.92     13.91 o 
 -19   3   3       16.27       11.93     11.93 o 
 -18   3   3        1.54        9.90     12.07 o 
 -17   3   3        4.27       19.96     19.96 o 
 -16   3   3       25.18        9.17     13.00 o 
 -15   3   3       58.53       67.00     13.98 o 
 -14   3   3      287.41      222.31     22.56 o 
 -13   3   3      808.64      944.57     33.60 o 
 -12   3   3      388.74      395.59     19.30 o 
 -11   3   3       65.78       64.82      8.36 o 
 -10   3   3      152.17      158.80     10.65 o 
  -9   3   3      204.73      202.77      4.36 o 
  -8   3   3       16.10        6.71      3.92 o 
  -7   3   3        0.12        0.42      4.16 o 
  -6   3   3      185.76      193.23     11.56 o 
  -5   3   3       37.64       27.65      3.38 o 
  -4   3   3      559.47      634.64     18.59 o 
  -3   3   3     1798.98     1875.27      2.81 o 
  -2   3   3       24.21       22.31      4.80 o 
  -1   3   3      557.78      555.39      2.59 o 
   0   3   3     1013.02      980.52     48.75 o 
   1   3   3      172.11      180.69      8.91 o 
   2   3   3      229.14      229.90      8.81 o 
   3   3   3        0.03        1.18      3.45 o 
   4   3   3      123.14      124.09      8.20 o 
   5   3   3        2.81        5.83      2.96 o 
   6   3   3      656.14      623.54     19.27 o 
   7   3   3        0.84        4.23      5.23 o 
   8   3   3      133.74      149.13     14.32 o 
   9   3   3      157.06      148.06     11.85 o 
  10   3   3       50.39       52.69      9.40 o 
  11   3   3        1.18        5.12      5.60 o 
  12   3   3        1.02        4.73      6.98 o 
  13   3   3       42.69       51.07      8.67 o 
  14   3   3        8.03       15.03      9.85 o 
  15   3   3       43.60       57.21     10.87 o 
  16   3   3        0.00        2.10      9.98 o 
  17   3   3        4.49        6.78      9.53 o 
  18   3   3        1.36       11.30     11.30 o 
  19   3   3        9.92        3.62      9.62 o 
  20   3   3       13.29        3.72     10.68 o 
  21   3   3        8.08        8.63      9.66 o 
 -22   4   3       13.01       27.55      8.09 o 
 -21   4   3        1.75        4.88     11.79 o 
 -20   4   3        1.27        1.56     11.91 o 
 -19   4   3       12.25        2.92     14.47 o 
 -18   4   3        1.74        7.91      7.91 o 
 -17   4   3        0.44        3.59     11.20 o 
 -16   4   3       14.05        9.01      8.61 o 
 -15   4   3      139.28      162.11     16.59 o 
 -14   4   3      328.73      376.26     22.57 o 
 -13   4   3      376.54      380.99     21.05 o 
 -12   4   3        2.05        4.22      5.88 o 
 -11   4   3        0.48        4.50      4.71 o 
 -10   4   3      267.33      332.55     16.05 o 
  -9   4   3      330.09      312.20     15.03 o 
  -8   4   3        0.05        4.74      4.74 o 
  -7   4   3      178.63      175.15     11.03 o 
  -6   4   3      203.37      160.47     11.96 o 
  -5   4   3       73.44       90.83      9.39 o 
  -4   4   3      573.58      578.62     17.73 o 
  -3   4   3       53.06       54.59      6.03 o 
  -2   4   3      359.81      418.53     14.23 o 
  -1   4   3     1135.52      989.55     23.50 o 
   0   4   3     7447.64     7073.21    451.88 o 
   1   4   3      343.83      335.11     11.25 o 
   2   4   3       32.44       22.47      4.57 o 
   3   4   3       32.52       16.99      4.30 o 
   4   4   3      341.53      281.62     12.41 o 
   5   4   3       34.26       49.78      5.09 o 
   6   4   3      210.35      204.59      9.25 o 
   7   4   3        2.03        8.35      4.88 o 
   8   4   3        7.48        2.46      6.03 o 
   9   4   3      256.53      242.89     14.48 o 
  10   4   3      133.98      158.86     14.31 o 
  11   4   3       33.01       31.44      5.95 o 
  12   4   3       10.61        0.86      7.35 o 
  13   4   3       10.31       22.75      9.03 o 
  14   4   3       46.17       22.57      8.25 o 
  15   4   3        6.28        3.12      8.32 o 
  16   4   3        2.97        3.13      8.84 o 
  17   4   3        7.05        1.15     11.05 o 
  18   4   3        2.36       21.63      9.30 o 
  19   4   3        4.65        1.21      8.87 o 
  20   4   3       16.81       20.96     10.43 o 
 -21   5   3        0.65        7.98     10.87 o 
 -20   5   3        3.73        4.48     11.85 o 
 -19   5   3        0.05        2.84     11.51 o 
 -18   5   3        0.05        0.00     10.49 o 
 -17   5   3       56.28       77.44     13.81 o 
 -16   5   3       90.09       73.40     13.46 o 
 -15   5   3       55.99       39.01     16.58 o 
 -14   5   3        8.61       25.27      8.19 o 
 -13   5   3        5.65        2.43      9.61 o 
 -12   5   3        4.58        7.27      7.27 o 
 -11   5   3        0.22       12.14      6.60 o 
 -10   5   3      109.06      107.87     11.26 o 
  -9   5   3       36.36       21.58      5.78 o 
  -8   5   3        0.04        0.65      4.52 o 
  -7   5   3      118.47      121.84      9.60 o 
  -6   5   3      216.37      199.55     12.40 o 
  -5   5   3      159.95      208.00     13.31 o 
  -4   5   3      159.77      120.71      9.58 o 
  -3   5   3      113.10      113.12      9.33 o 
  -2   5   3       78.54       72.94      7.73 o 
  -1   5   3      643.03      558.18     17.84 o 
   0   5   3     3363.01     3534.50    232.74 o 
   1   5   3      349.15      373.36     14.70 o 
   2   5   3      472.36      516.19     17.36 o 
   3   5   3        0.33        0.98      4.40 o 
   4   5   3       15.37       14.64      4.88 o 
   5   5   3      143.71      175.39     10.91 o 
   6   5   3       54.45       70.76      8.48 o 
   7   5   3       77.56       83.91      8.94 o 
   8   5   3       32.36       17.87      5.22 o 
   9   5   3      278.62      240.55     15.66 o 
  10   5   3      231.78      257.95     17.07 o 
  11   5   3        0.50        6.66      7.26 o 
  12   5   3       16.76       23.31      8.68 o 
  13   5   3        0.47        3.92      8.47 o 
  14   5   3        5.54       10.12     10.12 o 
  15   5   3        2.32       14.27      7.72 o 
  16   5   3       12.58        6.92      7.94 o 
  17   5   3       15.12       27.48      9.58 o 
  18   5   3       26.03       25.75      9.19 o 
  19   5   3       78.53       70.58     14.12 o 
  20   5   3       31.76       30.80     11.34 o 
 -20   6   3        0.14       12.37     12.37 o 
 -19   6   3        6.66       14.94     10.49 o 
 -18   6   3        0.06        0.00      9.83 o 
 -17   6   3        6.14        4.68     11.58 o 
 -16   6   3      206.68      284.89     23.07 o 
 -15   6   3       36.99       30.97     11.45 o 
 -14   6   3       63.17       46.02     10.36 o 
 -13   6   3      234.91      264.80     17.31 o 
 -12   6   3      239.25      263.67     17.37 o 
 -11   6   3      159.02      144.32     14.08 o 
 -10   6   3       36.13       51.21      8.91 o 
  -9   6   3        5.36        1.38      5.20 o 
  -8   6   3        0.41       14.36      6.35 o 
  -7   6   3        0.12        1.01      5.56 o 
  -6   6   3       21.40        7.47      6.42 o 
  -5   6   3      139.91      153.79     12.23 o 
  -4   6   3      115.07      124.20      8.07 o 
  -3   6   3       79.90      101.15     11.68 o 
  -2   6   3       11.66        6.14      5.80 o 
  -1   6   3      233.18      209.65     12.58 o 
   0   6   3       25.54       26.31      4.37 o 
   1   6   3        4.82        5.69      4.54 o 
   2   6   3       97.63       81.46      7.09 o 
   3   6   3        3.62        4.07      5.41 o 
   4   6   3       37.16       49.23      5.97 o 
   5   6   3        0.53        3.18      4.87 o 
   6   6   3       10.92        6.57      5.70 o 
   7   6   3       38.34       50.63      8.02 o 
   8   6   3       49.82       46.13      8.43 o 
   9   6   3      188.16      173.02     13.72 o 
  10   6   3       58.34       71.42     12.41 o 
  11   6   3       25.08       23.43      6.91 o 
  12   6   3       27.76       33.99      7.79 o 
  13   6   3       18.62        9.29      9.29 o 
  14   6   3        4.08        8.62      8.62 o 
  15   6   3        0.29        8.12      8.12 o 
  16   6   3        3.34       13.18      8.67 o 
  17   6   3        0.04        2.46      8.36 o 
  18   6   3        1.23       11.28     11.28 o 
  19   6   3       12.19        6.22     10.96 o 
 -19   7   3        5.54       11.50     11.50 o 
 -18   7   3        1.89       11.12     10.30 o 
 -17   7   3        0.01        8.06     11.58 o 
 -16   7   3      128.15      154.02     18.09 o 
 -15   7   3        0.72        9.63      9.63 o 
 -14   7   3        5.11       16.22      8.32 o 
 -13   7   3       38.10       44.03      9.15 o 
 -12   7   3       23.69       31.39      7.47 o 
 -11   7   3        0.24        5.41      5.12 o 
 -10   7   3        6.77        1.54      6.05 o 
  -9   7   3        3.01        9.97      6.79 o 
  -8   7   3       28.47       10.86      8.31 o 
  -7   7   3       51.78       49.98      9.84 o 
  -6   7   3       53.21       63.89      9.96 o 
  -5   7   3       26.53       13.43      7.14 o 
  -4   7   3       31.62       34.50      9.95 o 
  -3   7   3      192.03      185.37     14.62 o 
  -2   7   3       38.89       52.48      9.27 o 
  -1   7   3       22.99       27.42      9.92 o 
   0   7   3        5.47        1.89      7.55 o 
   1   7   3        3.52        4.96      7.38 o 
   2   7   3       11.49       21.99      7.41 o 
   3   7   3     1380.34     1531.53     36.21 o 
   4   7   3      162.30      172.06     13.09 o 
   5   7   3        6.36        0.79      5.88 o 
   6   7   3       54.07       47.96      7.39 o 
   7   7   3        7.91       22.61      7.35 o 
   8   7   3        4.80       11.05      6.28 o 
   9   7   3       10.43       17.02      8.27 o 
  10   7   3        0.02        3.73      8.42 o 
  11   7   3        2.10        9.17      9.17 o 
  12   7   3       90.43      102.63     12.28 o 
  13   7   3       74.45       65.81     13.39 o 
  14   7   3       12.96       10.54     11.67 o 
  15   7   3        0.68        2.49      9.60 o 
  16   7   3        0.59       17.54     10.30 o 
  17   7   3        2.07        2.50      9.17 o 
 -17   8   3        1.69        2.26      8.46 o 
 -16   8   3       28.22       47.96     11.33 o 
 -15   8   3        0.76        4.89      8.20 o 
 -14   8   3        4.25        0.96      7.84 o 
 -13   8   3        9.38        7.01      5.77 o 
 -12   8   3       13.31        2.56      8.65 o 
 -11   8   3        9.25        8.22      5.61 o 
 -10   8   3       13.59        0.80      6.10 o 
  -9   8   3        0.00        7.54      6.29 o 
  -8   8   3        0.12       13.69      7.73 o 
  -7   8   3      120.58      124.93     17.23 o 
  -6   8   3       42.13       29.75      9.76 o 
  -5   8   3        0.08        7.33      6.06 o 
  -4   8   3        3.88       12.00      6.06 o 
  -3   8   3        0.25        3.64      7.68 o 
  -2   8   3        1.53        0.91      7.01 o 
  -1   8   3       46.71       49.09      9.39 o 
   0   8   3        2.84        5.27      5.52 o 
   1   8   3       73.18       87.16      5.03 o 
   2   8   3       78.48      105.47     14.44 o 
   3   8   3      611.14      653.25     28.06 o 
   4   8   3      102.23       66.21     11.92 o 
   5   8   3       12.28        6.36      6.72 o 
   6   8   3        1.70        8.42      8.42 o 
   7   8   3        8.71        3.79      8.30 o 
   8   8   3        0.00        0.98      7.34 o 
   9   8   3       37.47       27.69     11.07 o 
  10   8   3        2.79       12.89      8.68 o 
  11   8   3        2.56        8.97     10.10 o 
  12   8   3        5.07        7.01      9.51 o 
  13   8   3        9.89        2.38     11.64 o 
  14   8   3        2.70        0.00      9.70 o 
  15   8   3       13.96       15.42      9.43 o 
  16   8   3        0.18        6.56     10.73 o 
 -15   9   3        2.00       11.50      7.43 o 
 -14   9   3        0.36        5.52      7.79 o 
 -13   9   3        4.84        4.37      7.52 o 
 -12   9   3       13.10       31.08      6.39 o 
 -11   9   3       16.36       12.08      7.14 o 
 -10   9   3        6.68       13.98      6.99 o 
  -9   9   3       15.61        7.18      7.09 o 
  -8   9   3        3.42        2.80      6.68 o 
  -7   9   3      151.50      185.02     16.73 o 
  -6   9   3      106.10      127.58     15.64 o 
  -5   9   3        0.01        2.03      7.36 o 
  -4   9   3        4.58       12.60      7.35 o 
  -3   9   3       36.01       41.62      8.31 o 
  -2   9   3        0.63        1.08      8.25 o 
  -1   9   3        0.06        4.21      9.90 o 
   0   9   3       33.49       32.70      8.00 o 
   1   9   3       45.16       40.51     11.75 o 
   2   9   3       17.24       10.76      6.19 o 
   3   9   3      368.97      442.12     26.91 o 
   4   9   3       49.78       33.96      8.39 o 
   5   9   3       15.97        6.62      8.47 o 
   6   9   3        0.00        2.23      9.20 o 
   7   9   3        0.25        7.97      6.93 o 
   8   9   3        1.74        4.67      9.22 o 
   9   9   3        4.22        7.11     10.47 o 
  10   9   3        7.05        0.00      9.52 o 
  11   9   3        9.03       28.94      9.74 o 
  12   9   3        6.06       18.18     11.18 o 
  13   9   3       24.01       22.48     13.31 o 
  14   9   3        1.63        2.71     10.23 o 
 -13  10   3        2.38        2.60      7.56 o 
 -12  10   3        1.24        3.48      6.79 o 
 -11  10   3        0.10        1.77      5.80 o 
 -10  10   3       16.25        1.78      8.01 o 
  -9  10   3        4.10        5.61      8.55 o 
  -8  10   3        0.31       10.83      6.33 o 
  -7  10   3        4.18       13.49      9.22 o 
  -6  10   3        1.46        1.06      8.44 o 
  -5  10   3        0.32        4.59      9.93 o 
  -4  10   3        3.50        5.85     10.65 o 
  -3  10   3       16.80       21.60     10.60 o 
  -2  10   3        1.65        7.28      9.47 o 
  -1  10   3        1.63        1.26     10.45 o 
   0  10   3       34.99       15.22      5.96 o 
   1  10   3       16.08       28.88     13.02 o 
   2  10   3       95.76      134.65     16.33 o 
   3  10   3       78.29       86.14     16.35 o 
   4  10   3       13.24       18.16     11.21 o 
   5  10   3        0.26       17.08      9.74 o 
   6  10   3        3.12       17.23      9.81 o 
   7  10   3        0.00       13.46     10.83 o 
   8  10   3        6.39        9.19      9.19 o 
   9  10   3        3.58       18.02      9.62 o 
  10  10   3        2.14        0.00     11.89 o 
  11  10   3        1.44        2.89      9.99 o 
  -9  11   3        0.58       11.26      6.10 o 
  -8  11   3        7.00        4.01      8.68 o 
  -7  11   3       10.35        4.25     10.83 o 
  -6  11   3       13.35       16.94      9.40 o 
  -5  11   3        0.31        7.13      8.77 o 
  -4  11   3        0.08        6.20     11.89 o 
  -3  11   3        0.16        5.19     10.37 o 
  -2  11   3        1.69        0.00      9.81 o 
  -1  11   3        0.22        0.00     10.09 o 
   0  11   3        5.71        7.01     16.78 o 
   1  11   3       14.39        4.30     13.76 o 
   2  11   3        4.82        5.80     11.60 o 
   3  11   3      108.70       82.76     16.66 o 
   4  11   3       20.68       14.96     12.03 o 
   5  11   3        1.30        3.08     12.61 o 
   6  11   3        2.07       11.66     11.66 o 
   7  11   3        9.71        9.23     13.71 o 
   8  11   3        0.20       13.09     13.09 o 
  -1  12   3       11.22        5.74     13.98 o 
   0  12   3        0.14        0.10      8.16 o 
 -22   0   4        1.21        1.89     12.22 o 
 -21   0   4        7.65       26.20     12.50 o 
 -20   0   4       31.98       32.27     12.09 o 
 -19   0   4        4.06        7.48     11.55 o 
 -18   0   4        0.70       11.66     11.66 o 
 -17   0   4       44.35       36.92     12.50 o 
 -16   0   4        6.30       10.48      7.59 o 
 -15   0   4       14.54        2.83      8.60 o 
 -14   0   4      185.64      184.59      8.59 o 
 -13   0   4      805.19      931.00     31.51 o 
 -12   0   4      110.16       87.14      5.14 o 
 -11   0   4        4.70        2.32      4.42 o 
 -10   0   4        6.16       13.50      7.90 o 
  -9   0   4       55.54       44.69      4.11 o 
  -8   0   4      161.62      155.34      4.39 o 
  -7   0   4        3.82        3.13      4.13 o 
  -6   0   4       14.81        2.61      5.12 o 
  -5   0   4        3.01        1.12      4.11 o 
  -4   0   4     2675.37     2778.28      6.16 o 
  -3   0   4     1705.12     1740.86      5.42 o 
  -2   0   4        9.52        7.47      2.96 o 
  -1   0   4        5.68        7.57      4.48 o 
   0   0   4      335.56      327.17      7.68 o 
   1   0   4        2.27        4.23      4.73 o 
   2   0   4      404.97      401.92     16.82 o 
   3   0   4      562.67      650.28     20.26 o 
   4   0   4      780.53      848.97     23.21 o 
   5   0   4      128.87      130.50     10.22 o 
   6   0   4      252.98      188.20     18.59 o 
   7   0   4      417.78      397.29     18.27 o 
   8   0   4        0.03        4.12      7.72 o 
   9   0   4        7.19       11.82      5.91 o 
  10   0   4      119.13      152.51     15.74 o 
  11   0   4      119.30      139.61     16.00 o 
  12   0   4        2.74       16.13      7.36 o 
  13   0   4       73.43       76.93     15.77 o 
  14   0   4       61.26       69.93     13.70 o 
  15   0   4      144.02      178.12     23.23 o 
  16   0   4        0.13       20.17     13.75 o 
  17   0   4       31.59        5.35     16.80 o 
  18   0   4        2.50        1.32      9.51 o 
  19   0   4        4.60        5.69     11.82 o 
  20   0   4        2.56        7.25     11.76 o 
 -22   1   4        0.07        3.83     14.95 o 
 -21   1   4        3.77        3.47     10.93 o 
 -20   1   4       50.56       13.12     14.83 o 
 -19   1   4       10.47        0.00     14.37 o 
 -18   1   4        0.66        5.53     12.18 o 
 -17   1   4       21.08       20.14     11.84 o 
 -16   1   4       23.16       11.96     10.55 o 
 -15   1   4       12.59        8.67      8.67 o 
 -14   1   4       75.57       73.76      5.75 o 
 -13   1   4       65.13       56.16      5.51 o 
 -12   1   4        3.84        1.95      5.95 o 
 -11   1   4       17.26        5.40      5.40 o 
 -10   1   4       90.94       71.01      5.30 o 
  -9   1   4        4.81        0.51      3.89 o 
  -8   1   4       19.77       16.02      5.27 o 
  -7   1   4      114.32       89.53      4.40 o 
  -6   1   4      115.25       99.08      8.26 o 
  -5   1   4        9.77        1.53      4.26 o 
  -4   1   4       53.02       44.06      5.50 o 
  -3   1   4      255.91      275.55     13.95 o 
  -2   1   4       61.93       71.83      7.30 o 
  -1   1   4       18.17        7.76      3.88 o 
   0   1   4       59.64       27.72     23.22 o 
   1   1   4      284.09      344.35     14.03 o 
   2   1   4      583.66      588.89     19.13 o 
   3   1   4       81.65       77.32      7.79 o 
   4   1   4       12.76        6.57      5.33 o 
   5   1   4       75.30      101.77     10.66 o 
   6   1   4      778.91      861.87     28.03 o 
   7   1   4      471.93      460.52     19.33 o 
   8   1   4       82.95      100.30     10.28 o 
   9   1   4       43.28       36.45      9.15 o 
  10   1   4        0.34        5.61      6.80 o 
  11   1   4       34.93       27.07      9.16 o 
  12   1   4       25.44       35.06      9.67 o 
  13   1   4       86.73      111.27     14.67 o 
  14   1   4      105.84       83.55     15.27 o 
  15   1   4      162.81      179.89     19.25 o 
  16   1   4      464.38      469.09     30.39 o 
  17   1   4       46.60       40.61     15.94 o 
  18   1   4        0.17        8.49     11.01 o 
  19   1   4        4.49        2.91     11.21 o 
  20   1   4       12.22       17.99      8.15 o 
 -22   2   4        4.37       18.96     11.89 o 
 -21   2   4        0.55        3.61     11.90 o 
 -20   2   4       40.69       14.44     14.44 o 
 -19   2   4       33.41       11.56     11.56 o 
 -18   2   4       11.46       12.05     12.05 o 
 -17   2   4        2.80       14.02     14.02 o 
 -16   2   4       28.92        8.94     10.51 o 
 -15   2   4        1.39       22.78     12.39 o 
 -14   2   4       10.46        1.75      9.23 o 
 -13   2   4       53.08       43.61     11.01 o 
 -12   2   4        1.92        7.67      5.33 o 
 -11   2   4       15.67        7.59      4.37 o 
 -10   2   4      418.90      496.95     18.60 o 
  -9   2   4      491.42      415.05     17.20 o 
  -8   2   4        2.83        8.94      6.98 o 
  -7   2   4        3.00        7.89      4.99 o 
  -6   2   4       10.62       17.72      5.01 o 
  -5   2   4        4.26       11.53      6.71 o 
  -4   2   4      125.80       99.68      6.76 o 
  -3   2   4      112.06       91.60      3.99 o 
  -2   2   4      142.30      147.44      4.43 o 
  -1   2   4      437.03      472.20      3.96 o 
   0   2   4     1184.18      817.08    536.74 o 
   1   2   4      201.03      222.67     13.47 o 
   2   2   4      260.38      257.43     13.59 o 
   3   2   4      264.06      310.31     14.91 o 
   4   2   4        0.15        4.86      4.86 o 
   5   2   4       24.69       22.48      5.81 o 
   6   2   4        6.40       10.94      7.00 o 
   7   2   4      136.71      115.47     11.25 o 
   8   2   4        0.21        4.25      6.82 o 
   9   2   4        2.68        4.55      6.76 o 
  10   2   4        0.56        3.29      6.85 o 
  11   2   4       25.29       35.20      8.86 o 
  12   2   4        1.71        3.84      8.22 o 
  13   2   4       61.58       53.28     13.43 o 
  14   2   4        9.64       28.75     11.24 o 
  15   2   4       62.29      101.67     16.99 o 
  16   2   4       93.76      119.12     17.34 o 
  17   2   4        7.30        4.00     11.87 o 
  18   2   4        0.82       11.32     11.32 o 
  19   2   4       12.03        4.15     10.30 o 
  20   2   4        0.09        9.74      8.46 o 
 -21   3   4        0.18       14.04     14.04 o 
 -20   3   4        6.49       15.06     15.56 o 
 -19   3   4        0.00        6.14     10.18 o 
 -18   3   4       16.49       26.82     11.54 o 
 -17   3   4        0.01        7.74     10.43 o 
 -16   3   4       25.03       18.35      9.60 o 
 -15   3   4        8.10       15.44      9.58 o 
 -14   3   4       19.10       29.35     11.54 o 
 -13   3   4      705.79      736.89     31.41 o 
 -12   3   4        4.82       14.11      7.11 o 
 -11   3   4        1.66        0.65      5.76 o 
 -10   3   4      419.21      467.94     19.12 o 
  -9   3   4      276.30      280.97      5.48 o 
  -8   3   4       61.55       74.22     10.37 o 
  -7   3   4        1.79        2.79      3.32 o 
  -6   3   4       91.55       85.86      9.03 o 
  -5   3   4       28.97       12.74      5.05 o 
  -4   3   4      302.44      300.28     12.13 o 
  -3   3   4      809.98      902.04     25.12 o 
  -2   3   4      499.82      516.94     17.49 o 
  -1   3   4      852.12      783.51     21.48 o 
   0   3   4     2376.13     1932.24   1469.12 o 
   1   3   4      134.46      112.31      9.76 o 
   2   3   4        6.44        1.56      5.03 o 
   3   3   4       15.55       12.53      5.47 o 
   4   3   4       27.60       14.84      5.44 o 
   5   3   4        6.47        3.06      5.53 o 
   6   3   4      194.91      210.42     13.45 o 
   7   3   4      281.83      288.62     16.48 o 
   8   3   4        0.01        0.73      5.83 o 
   9   3   4        0.65       11.29      5.40 o 
  10   3   4        8.35        9.27      6.71 o 
  11   3   4        0.66        6.05      7.32 o 
  12   3   4       25.87       20.21      8.71 o 
  13   3   4        6.19       11.80      8.04 o 
  14   3   4       36.58       32.64     11.01 o 
  15   3   4      146.31      117.13     15.28 o 
  16   3   4      127.11      121.15     17.36 o 
  17   3   4       13.55       19.66     10.67 o 
  18   3   4        3.74       16.45      8.92 o 
  19   3   4        6.01        6.54     10.49 o 
  20   3   4        0.95        7.88      9.07 o 
 -21   4   4        2.24       17.08     12.27 o 
 -20   4   4        0.04        8.04     11.28 o 
 -19   4   4       19.96       25.63     12.13 o 
 -18   4   4        4.66        2.79     11.02 o 
 -17   4   4        2.18       17.62      7.19 o 
 -16   4   4        0.26        2.28      9.13 o 
 -15   4   4       11.37       21.53      9.88 o 
 -14   4   4        9.25        8.97      8.97 o 
 -13   4   4      975.49     1112.51     34.11 o 
 -12   4   4      157.48      165.77     14.64 o 
 -11   4   4       12.43       18.92      7.18 o 
 -10   4   4      128.15      109.53     11.27 o 
  -9   4   4       50.94       52.99      8.85 o 
  -8   4   4      154.46      133.26     11.00 o 
  -7   4   4      177.31      153.21      9.42 o 
  -6   4   4       17.08        8.63      3.84 o 
  -5   4   4       42.30       51.69      7.06 o 
  -4   4   4       83.77       59.15      6.94 o 
  -3   4   4      147.70      171.17     12.41 o 
  -2   4   4      222.50      253.60     13.81 o 
  -1   4   4      851.60      924.26     23.86 o 
   0   4   4     1723.25     1140.36    812.33 o 
   1   4   4      198.38      209.81     12.53 o 
   2   4   4       60.82       55.88      8.27 o 
   3   4   4      533.85      564.75     23.24 o 
   4   4   4       58.65       49.85      5.88 o 
   5   4   4       28.40       31.22      7.10 o 
   6   4   4      126.92      119.67     13.05 o 
   7   4   4        0.07       12.55      5.69 o 
   8   4   4        0.08        0.71      5.42 o 
   9   4   4       75.65       67.40     10.78 o 
  10   4   4       60.67       36.71     10.33 o 
  11   4   4       41.74       57.76     10.12 o 
  12   4   4      129.76      134.65     14.65 o 
  13   4   4       70.21       75.69     13.67 o 
  14   4   4        1.38        5.35      9.18 o 
  15   4   4        2.21        1.15      8.42 o 
  16   4   4       24.13       18.90     12.56 o 
  17   4   4        2.53       10.72     10.72 o 
  18   4   4        2.58        1.21     10.08 o 
  19   4   4       14.47       15.16     11.20 o 
 -20   5   4       10.76       16.61     10.15 o 
 -19   5   4        0.02       12.02     12.02 o 
 -18   5   4        0.10        9.66      8.56 o 
 -17   5   4        0.40        2.25      7.36 o 
 -16   5   4        2.40        4.07      8.48 o 
 -15   5   4        3.27        9.50      5.97 o 
 -14   5   4       10.13       14.86      7.70 o 
 -13   5   4      206.74      228.32     19.46 o 
 -12   5   4       55.42       45.61      9.51 o 
 -11   5   4        4.35        7.92      4.98 o 
 -10   5   4        2.27        6.02      6.02 o 
  -9   5   4       41.91       58.24      9.19 o 
  -8   5   4       14.23       25.86      6.41 o 
  -7   5   4       17.10       33.43      7.39 o 
  -6   5   4       11.29        3.26      5.76 o 
  -5   5   4        0.08        1.32      4.62 o 
  -4   5   4        2.15        8.72      5.40 o 
  -3   5   4        2.04        6.45      7.28 o 
  -2   5   4        6.32        5.20      7.05 o 
  -1   5   4       38.72       26.96      8.03 o 
   0   5   4       75.23       89.98      6.64 o 
   1   5   4      110.69      136.69     11.69 o 
   2   5   4      144.91      139.54     13.31 o 
   3   5   4      757.90      673.53     23.68 o 
   4   5   4       29.14       18.06      8.68 o 
   5   5   4       18.73       28.31      7.16 o 
   6   5   4        0.40        6.43      6.66 o 
   7   5   4       73.79       69.32     10.69 o 
   8   5   4        6.60        3.17      6.59 o 
   9   5   4      141.87      123.34     13.59 o 
  10   5   4        0.17       15.10      5.67 o 
  11   5   4        0.20        8.44      8.19 o 
  12   5   4       30.36       18.92      9.15 o 
  13   5   4       96.24       95.69     14.82 o 
  14   5   4        0.01        1.12      8.87 o 
  15   5   4        3.31        3.49      9.58 o 
  16   5   4        0.85        0.00      8.85 o 
  17   5   4        0.43       11.18     11.18 o 
  18   5   4        0.27       10.80     10.80 o 
 -19   6   4       10.39       24.32      8.11 o 
 -18   6   4        2.42       22.82      8.51 o 
 -17   6   4        3.08        4.26      8.10 o 
 -16   6   4        3.73        5.16      7.37 o 
 -15   6   4        0.47        3.75      7.69 o 
 -14   6   4       56.07       30.21      9.21 o 
 -13   6   4        0.09        2.44      7.91 o 
 -12   6   4        8.54       19.47      5.74 o 
 -11   6   4        0.40        1.47      6.28 o 
 -10   6   4       22.63       42.22      8.39 o 
  -9   6   4        0.20        3.68      5.94 o 
  -8   6   4        5.74       10.22      6.32 o 
  -7   6   4       28.34       18.22      8.02 o 
  -6   6   4       45.40       35.68      6.44 o 
  -5   6   4        0.05        5.78      6.24 o 
  -4   6   4        7.99        2.18      5.39 o 
  -3   6   4       50.69       29.52      7.87 o 
  -2   6   4        0.15        7.91      6.74 o 
  -1   6   4      119.30      135.97     12.72 o 
   0   6   4       10.30       21.76      6.85 o 
   1   6   4       44.18       47.34     11.87 o 
   2   6   4      208.03      183.76     15.43 o 
   3   6   4      731.43      688.40     26.21 o 
   4   6   4      185.29      158.68     13.73 o 
   5   6   4        9.25        7.95      5.34 o 
   6   6   4        2.67        9.05      5.59 o 
   7   6   4        0.59        0.00      7.77 o 
   8   6   4        5.80        8.30      8.30 o 
   9   6   4       26.95       30.51     11.26 o 
  10   6   4        1.56        3.90      6.83 o 
  11   6   4        2.21        8.10      9.58 o 
  12   6   4       55.99       62.82     10.98 o 
  13   6   4       38.91       35.60      9.64 o 
  14   6   4        0.72        9.24     10.11 o 
  15   6   4        1.33        4.88      9.02 o 
  16   6   4        2.67        2.51     10.64 o 
  17   6   4        1.97        4.99      9.86 o 
 -17   7   4        2.94        8.70      8.70 o 
 -16   7   4        0.42        4.79      8.36 o 
 -15   7   4        3.25        1.85      7.20 o 
 -14   7   4        7.40        0.82      7.69 o 
 -13   7   4       12.79        6.58      7.77 o 
 -12   7   4        0.55        1.56      6.45 o 
 -11   7   4        4.59        0.75      7.72 o 
 -10   7   4       25.66       21.88      5.91 o 
  -9   7   4       51.57       57.74     11.57 o 
  -8   7   4        1.92        3.74      6.38 o 
  -7   7   4       84.96       80.00     11.75 o 
  -6   7   4        5.58       27.85      9.14 o 
  -5   7   4       57.66       78.00     13.01 o 
  -4   7   4        1.49        8.31      7.73 o 
  -3   7   4       27.09       31.84      7.99 o 
  -2   7   4       39.84       47.18      7.98 o 
  -1   7   4      300.02      249.96     17.62 o 
   0   7   4      920.50     1066.56    121.12 o 
   1   7   4      181.20      163.46     15.11 o 
   2   7   4      160.03      162.26     16.82 o 
   3   7   4       28.17        4.43     10.89 o 
   4   7   4       14.91       15.56      7.34 o 
   5   7   4        3.77       16.79      8.58 o 
   6   7   4       10.03        6.55      6.55 o 
   7   7   4        0.57        3.89      7.66 o 
   8   7   4        0.43       11.02      7.77 o 
   9   7   4       34.66       42.69     11.01 o 
  10   7   4       53.10       39.90     12.76 o 
  11   7   4        3.17       10.12      8.00 o 
  12   7   4        0.68       11.58      6.73 o 
  13   7   4        3.64       17.94      8.04 o 
  14   7   4        0.20        2.45      8.92 o 
  15   7   4        1.20        6.35      6.83 o 
  16   7   4        9.66        3.84      8.61 o 
 -16   8   4       76.87       65.30     12.34 o 
 -15   8   4        1.15        8.43      8.43 o 
 -14   8   4        1.07        6.76      7.02 o 
 -13   8   4        0.00        7.42      6.58 o 
 -12   8   4        4.72        8.96      6.29 o 
 -11   8   4        0.00        4.90      6.32 o 
 -10   8   4       39.72       49.45      9.27 o 
  -9   8   4        1.51        1.66      7.01 o 
  -8   8   4       22.66       26.74      8.50 o 
  -7   8   4        0.38        2.70      6.68 o 
  -6   8   4       45.51       76.26     10.94 o 
  -5   8   4        7.16        8.35      8.35 o 
  -4   8   4       11.42        7.54      7.90 o 
  -3   8   4       11.51        0.00      9.51 o 
  -2   8   4        0.18       10.76      9.86 o 
  -1   8   4       58.58       89.06     12.67 o 
   0   8   4        9.77       22.30      6.84 o 
   1   8   4       22.29       10.34     10.34 o 
   2   8   4        2.87        5.28     11.64 o 
   3   8   4       17.47        2.17     12.23 o 
   4   8   4       37.73       27.16     11.95 o 
   5   8   4        0.41        6.63      8.11 o 
   6   8   4        1.05        9.01      8.47 o 
   7   8   4        0.06       10.27     10.27 o 
   8   8   4        2.41        8.20      9.00 o 
   9   8   4       33.82       50.05     12.05 o 
  10   8   4       63.65       38.93     13.50 o 
  11   8   4        0.22       11.18      7.83 o 
  12   8   4        0.09       10.26     11.91 o 
  13   8   4        3.05       16.94     10.22 o 
  14   8   4        0.51        4.01      9.50 o 
 -14   9   4        3.61        0.82      5.98 o 
 -13   9   4       63.86       43.12      9.31 o 
 -12   9   4        0.56        4.10      6.24 o 
 -11   9   4        2.78        7.50      7.50 o 
 -10   9   4        0.01        5.04      6.61 o 
  -9   9   4        0.21        8.76      5.90 o 
  -8   9   4        1.13        0.89      7.36 o 
  -7   9   4        0.00        7.62      7.82 o 
  -6   9   4        0.07        1.00      9.27 o 
  -5   9   4        2.89       20.47     10.12 o 
  -4   9   4       14.55       16.92     10.59 o 
  -3   9   4       32.02       27.23     11.40 o 
  -2   9   4        2.36       10.35     10.35 o 
  -1   9   4        0.03        1.21     10.93 o 
   0   9   4        8.45       16.73     12.44 o 
   1   9   4       50.67       31.57     12.68 o 
   2   9   4       70.90       61.86     14.01 o 
   3   9   4      381.11      388.48     29.96 o 
   4   9   4       70.24       86.08     14.87 o 
   5   9   4        7.50       11.67     10.37 o 
   6   9   4        0.32       18.45      8.15 o 
   7   9   4       20.99        3.96     12.03 o 
   8   9   4        2.11        4.06     12.57 o 
   9   9   4       17.93       27.36     11.28 o 
  10   9   4        0.53        1.35      9.73 o 
  11   9   4        1.55       12.31     12.31 o 
  12   9   4        8.88       12.67     11.76 o 
 -11  10   4        0.02        1.63      4.59 o 
 -10  10   4        0.00        9.32      5.44 o 
  -9  10   4        5.30       11.53      6.19 o 
  -8  10   4        0.08       14.04      6.66 o 
  -7  10   4      125.58      137.08     14.70 o 
  -6  10   4      102.82      103.93     13.44 o 
  -5  10   4       14.76       15.77      8.61 o 
  -4  10   4       22.76       36.60     11.73 o 
  -3  10   4        0.58       10.71     11.85 o 
  -2  10   4        2.81        6.26     10.95 o 
  -1  10   4        0.79       10.30     12.88 o 
   0  10   4        7.89       15.76     10.72 o 
   1  10   4        0.58        5.48     12.54 o 
   2  10   4        0.65        4.27     11.33 o 
   3  10   4        1.52       14.48      9.85 o 
   4  10   4        2.98       10.37     13.08 o 
   5  10   4        0.39       11.43     11.43 o 
   6  10   4        0.02        2.99     13.62 o 
   7  10   4        6.32        7.70     12.43 o 
   8  10   4        0.79        3.06     11.80 o 
   9  10   4        3.63       26.55     12.57 o 
  -6  11   4        0.42        7.39      8.45 o 
  -5  11   4        0.05       15.74      7.97 o 
  -4  11   4        1.58        8.32      8.87 o 
  -3  11   4        0.23        8.85      9.68 o 
  -2  11   4        2.93       22.48      9.61 o 
  -1  11   4        4.83       22.17     11.68 o 
   0  11   4       16.18       33.76      9.81 o 
   1  11   4        0.26        0.00     14.35 o 
   2  11   4        1.86        6.29     10.67 o 
   3  11   4        7.08        0.00     14.19 o 
   4  11   4        3.68        6.66     12.42 o 
   5  11   4        2.74        1.68     13.10 o 
 -21   1   5        0.12        5.14     12.14 o 
 -20   1   5        0.64        0.00     11.74 o 
 -19   1   5        5.31        1.47     12.38 o 
 -18   1   5        1.29       11.98     10.00 o 
 -17   1   5        2.46       13.10      7.08 o 
 -16   1   5        3.33        8.20      8.20 o 
 -15   1   5       93.57       90.43     13.24 o 
 -14   1   5      165.59      131.32      8.38 o 
 -13   1   5      675.86      739.86      7.07 o 
 -12   1   5      112.05      105.95      7.21 o 
 -11   1   5       14.89        6.23      6.23 o 
 -10   1   5       12.03        2.03      6.51 o 
  -9   1   5       23.52       34.27      6.48 o 
  -8   1   5        4.70        5.25      5.25 o 
  -7   1   5       26.10       21.84      5.22 o 
  -6   1   5      198.04      185.77     10.25 o 
  -5   1   5        3.50        8.97      8.44 o 
  -4   1   5     1203.09     1106.43      6.22 o 
  -3   1   5      456.47      525.29     26.24 o 
  -2   1   5      172.77      170.60     10.22 o 
  -1   1   5        5.25        6.14      3.85 o 
   0   1   5       52.21       36.94      7.02 o 
   1   1   5       19.64        6.27      4.94 o 
   2   1   5       36.75       34.11      6.23 o 
   3   1   5      106.38      104.21     11.14 o 
   4   1   5       33.09       56.14      8.29 o 
   5   1   5       12.86       10.18      7.13 o 
   6   1   5     1696.09     1846.40     42.03 o 
   7   1   5      107.55      112.59     12.55 o 
   8   1   5       63.25       51.96     11.14 o 
   9   1   5        0.44        7.29      6.34 o 
  10   1   5        1.38        1.92      7.98 o 
  11   1   5       60.42       72.58     11.79 o 
  12   1   5      156.66      172.40     17.77 o 
  13   1   5       10.34       19.12     11.24 o 
  14   1   5       26.26       34.38     11.40 o 
  15   1   5      159.56      171.38     20.47 o 
  16   1   5      235.49      255.64     25.11 o 
  17   1   5       64.05       66.65     15.55 o 
  18   1   5        0.01        3.05     12.04 o 
  19   1   5        1.08       15.56      9.82 o 
 -20   2   5        1.18       14.05     14.05 o 
 -19   2   5       20.40       19.19     10.99 o 
 -18   2   5        7.11       12.09      9.57 o 
 -17   2   5        0.18        0.00      9.91 o 
 -16   2   5        0.71        1.14      9.41 o 
 -15   2   5       34.82       65.57     11.21 o 
 -14   2   5      194.67      233.43     17.68 o 
 -13   2   5      809.54      951.01     31.25 o 
 -12   2   5       16.80       16.88      8.71 o 
 -11   2   5        3.11        3.61      5.32 o 
 -10   2   5       79.69       98.56     10.80 o 
  -9   2   5        0.21        0.66      6.42 o 
  -8   2   5        2.01        4.02      6.37 o 
  -7   2   5       71.47       48.98      8.74 o 
  -6   2   5       84.71       87.46      9.66 o 
  -5   2   5        1.37        6.47      6.47 o 
  -4   2   5      382.39      443.12     18.16 o 
  -3   2   5       11.56       29.13      7.16 o 
  -2   2   5        6.95        1.93      6.19 o 
  -1   2   5       34.93       45.99      7.77 o 
   0   2   5        0.09       23.30     18.64 o 
   1   2   5        8.55       27.17      8.48 o 
   2   2   5        0.29        0.03      5.97 o 
   3   2   5        2.36       11.20      5.54 o 
   4   2   5       16.76        2.93      7.00 o 
   5   2   5       34.74       64.93     11.05 o 
   6   2   5        5.02        9.47      8.04 o 
   7   2   5        0.15        0.00      6.40 o 
   8   2   5        1.95        9.63      7.39 o 
   9   2   5       26.69       34.00      8.13 o 
  10   2   5        0.35        1.89      7.43 o 
  11   2   5        4.80       25.80      7.97 o 
  12   2   5       43.63       37.55     10.74 o 
  13   2   5        2.07        3.54      9.78 o 
  14   2   5       55.19       40.21     16.09 o 
  15   2   5       43.57       42.56     13.89 o 
  16   2   5       54.19       62.34     16.52 o 
  17   2   5        2.62        4.46     11.64 o 
  18   2   5        9.96       16.63      9.59 o 
 -20   3   5        3.60       15.84     11.43 o 
 -19   3   5        8.83        5.87     11.88 o 
 -18   3   5        1.78        1.38      9.26 o 
 -17   3   5        2.19       12.45      9.01 o 
 -16   3   5       28.17       24.76      8.97 o 
 -15   3   5       27.04       47.11      9.27 o 
 -14   3   5       16.70        8.42      9.33 o 
 -13   3   5       18.89        8.67     12.78 o 
 -12   3   5        8.91       16.89      7.26 o 
 -11   3   5       41.50       42.52      9.93 o 
 -10   3   5        8.91        4.37      6.20 o 
  -9   3   5       42.77       39.69      6.59 o 
  -8   3   5        1.86        2.09      5.50 o 
  -7   3   5        2.00        2.03      5.18 o 
  -6   3   5       31.70       30.56      5.29 o 
  -5   3   5        0.31        1.41      5.50 o 
  -4   3   5      105.19       98.48      4.99 o 
  -3   3   5       48.94       29.04      6.84 o 
  -2   3   5       10.74        5.44      6.18 o 
  -1   3   5        3.63       13.55      5.87 o 
   0   3   5        3.04        0.23      6.91 o 
   1   3   5        0.20        0.79      6.62 o 
   2   3   5       65.39       77.97     11.50 o 
   3   3   5      536.64      591.68     23.37 o 
   4   3   5       19.96       21.65      6.96 o 
   5   3   5       13.23       16.18      9.21 o 
   6   3   5       51.55       73.84     10.55 o 
   7   3   5        6.72        5.23      6.27 o 
   8   3   5       10.95        1.83      6.15 o 
   9   3   5        0.28        0.15      7.48 o 
  10   3   5        0.40       10.82      6.33 o 
  11   3   5        0.03        7.30      7.30 o 
  12   3   5       47.50       54.53     13.47 o 
  13   3   5       67.20       68.80     10.16 o 
  14   3   5        1.12        1.18      9.62 o 
  15   3   5        0.83        1.18     10.60 o 
  16   3   5        0.04        1.29     13.32 o 
  17   3   5        4.56        5.32     12.29 o 
  18   3   5        6.51        8.11     11.43 o 
 -19   4   5       18.86       37.83     13.07 o 
 -18   4   5        1.94        0.00     10.47 o 
 -17   4   5        0.36        3.72      8.82 o 
 -16   4   5        2.84       15.98      7.63 o 
 -15   4   5       21.15       23.02      9.80 o 
 -14   4   5       17.01       14.87      7.73 o 
 -13   4   5       28.37       18.83      7.71 o 
 -12   4   5       45.49       50.29     11.40 o 
 -11   4   5       30.25       49.30      9.24 o 
 -10   4   5       70.05       67.21      9.64 o 
  -9   4   5        1.92        2.39      5.44 o 
  -8   4   5      147.84      187.58     14.07 o 
  -7   4   5        8.43        4.30      8.05 o 
  -6   4   5        3.86        7.07      3.82 o 
  -5   4   5        0.18        9.95      4.68 o 
  -4   4   5       11.94        1.40      5.93 o 
  -3   4   5        0.01        1.41      6.11 o 
  -2   4   5        7.32        0.71      5.77 o 
  -1   4   5       58.95       63.18      5.60 o 
   0   4   5      155.77       91.06     66.60 o 
   1   4   5       13.02       16.16      6.44 o 
   2   4   5      201.72      217.42     14.70 o 
   3   4   5        1.70        2.34      7.14 o 
   4   4   5        6.92        5.57      6.93 o 
   5   4   5        3.84       10.54      6.95 o 
   6   4   5        7.90        0.86      6.21 o 
   7   4   5       11.69       11.77      8.18 o 
   8   4   5        5.60        9.06      8.44 o 
   9   4   5        7.61        6.58      8.81 o 
  10   4   5       21.70        1.99      8.44 o 
  11   4   5       29.78       33.55     11.06 o 
  12   4   5        6.81        5.35     10.07 o 
  13   4   5       27.21       26.70     10.93 o 
  14   4   5        9.33       19.66     10.51 o 
  15   4   5       33.23       23.99     13.21 o 
  16   4   5       93.23      103.86     13.84 o 
  17   4   5       11.91        3.76     12.55 o 
 -18   5   5        0.00        0.00      6.59 o 
 -17   5   5        4.76        8.90      7.91 o 
 -16   5   5        0.13        6.18      6.18 o 
 -15   5   5        0.91        1.97      7.77 o 
 -14   5   5        2.11        1.82      6.58 o 
 -13   5   5       48.51       39.32      7.46 o 
 -12   5   5        1.19        0.79      6.62 o 
 -11   5   5        9.08        0.79      5.04 o 
 -10   5   5      125.37      131.85     14.59 o 
  -9   5   5      197.76      214.67     16.18 o 
  -8   5   5        1.71        7.49      7.70 o 
  -7   5   5        0.03        1.49      5.65 o 
  -6   5   5        2.83       19.47      7.66 o 
  -5   5   5       19.82       27.54      5.16 o 
  -4   5   5        0.33        6.07      6.31 o 
  -3   5   5       44.70       31.15      5.73 o 
  -2   5   5       67.93       56.50     10.85 o 
  -1   5   5      487.36      463.20      5.94 o 
   0   5   5      619.17      658.02     54.98 o 
   1   5   5      192.68      201.03     15.99 o 
   2   5   5        1.69        5.74      8.98 o 
   3   5   5      218.67      211.48     16.40 o 
   4   5   5      121.77      160.10     14.02 o 
   5   5   5        3.95        5.25      8.38 o 
   6   5   5        0.47        0.87      6.61 o 
   7   5   5        0.00        0.00      8.56 o 
   8   5   5        0.10       16.21      9.04 o 
   9   5   5        0.01        5.92      8.02 o 
  10   5   5        2.50       18.45      8.37 o 
  11   5   5        1.99        4.29      8.46 o 
  12   5   5       43.03       28.68      9.89 o 
  13   5   5        1.35        0.00     11.52 o 
  14   5   5        0.22        9.47     10.31 o 
  15   5   5       26.16       18.16      7.54 o 
  16   5   5       13.52       18.52     11.16 o 
 -17   6   5        2.11        8.56      8.56 o 
 -16   6   5        4.46        8.46      8.46 o 
 -15   6   5        0.70        9.93      6.93 o 
 -14   6   5        7.95       14.68      7.25 o 
 -13   6   5        0.55        0.81      6.08 o 
 -12   6   5       10.77        7.33      6.69 o 
 -11   6   5        9.06        8.77      5.41 o 
 -10   6   5      148.18      129.66     12.92 o 
  -9   6   5        7.96        7.10      6.81 o 
  -8   6   5        0.25        1.64      6.95 o 
  -7   6   5       32.03       36.31     10.17 o 
  -6   6   5       46.79       44.86      8.55 o 
  -5   6   5       17.22       11.79      7.95 o 
  -4   6   5      202.14      242.81     16.38 o 
  -3   6   5       35.88       42.57     11.67 o 
  -2   6   5       14.23       28.01      9.87 o 
  -1   6   5      291.30      296.85     22.06 o 
   0   6   5      841.51      758.20     21.57 o 
   1   6   5      544.09      647.46     28.54 o 
   2   6   5      136.52      145.28     17.37 o 
   3   6   5      810.84      839.18     35.87 o 
   4   6   5       91.03       59.45     11.76 o 
   5   6   5        0.46        1.96      8.96 o 
   6   6   5        3.70        2.06      8.51 o 
   7   6   5        3.62        4.11      7.94 o 
   8   6   5        2.64       13.69      7.86 o 
   9   6   5        9.46        4.27     10.18 o 
  10   6   5      104.62       94.14     14.44 o 
  11   6   5       23.37       31.80     10.72 o 
  12   6   5       44.97       36.20     11.82 o 
  13   6   5       22.10       33.51     10.45 o 
  14   6   5        0.97        6.12     10.84 o 
  15   6   5        4.27        9.30      9.30 o 
 -16   7   5       70.20       66.40     11.96 o 
 -15   7   5       33.96       24.79      9.81 o 
 -14   7   5        2.45        9.15      6.04 o 
 -13   7   5       32.87       10.61      8.05 o 
 -12   7   5        5.00        1.62      5.86 o 
 -11   7   5        6.57        3.24      6.40 o 
 -10   7   5        6.49        3.28      6.20 o 
  -9   7   5       21.36       10.74      6.47 o 
  -8   7   5        0.08       12.65      5.28 o 
  -7   7   5       74.45       78.72     11.27 o 
  -6   7   5       86.07       79.90     12.46 o 
  -5   7   5       11.77       10.96      8.68 o 
  -4   7   5        4.61        5.59      8.33 o 
  -3   7   5       50.18       40.59     11.35 o 
  -2   7   5       26.09       30.23     12.88 o 
  -1   7   5      202.13      237.37     19.15 o 
   0   7   5      227.54      250.57     15.53 o 
   1   7   5       10.52        1.09     10.78 o 
   2   7   5       99.51       92.57     14.60 o 
   3   7   5      339.85      375.81     24.06 o 
   4   7   5      104.84      130.55     16.84 o 
   5   7   5        7.16       15.90      8.09 o 
   6   7   5        0.21        1.22      9.50 o 
   7   7   5       24.66       21.04      9.91 o 
   8   7   5        5.37       11.89      8.58 o 
   9   7   5       41.86       25.24     11.19 o 
  10   7   5       29.13       23.29      9.60 o 
  11   7   5        0.11        7.42      9.67 o 
  12   7   5        1.00        2.46      9.98 o 
  13   7   5        2.22        5.18      9.26 o 
  14   7   5        0.00        3.86      8.65 o 
 -14   8   5        3.13        2.40      6.92 o 
 -13   8   5        0.95        6.59      6.59 o 
 -12   8   5        7.79        2.41      6.29 o 
 -11   8   5        2.41        9.74      5.60 o 
 -10   8   5        1.15        6.66      6.48 o 
  -9   8   5        4.66        4.24      6.95 o 
  -8   8   5        4.27        6.98      6.98 o 
  -7   8   5       62.71       68.91     11.15 o 
  -6   8   5      104.96       97.40     13.41 o 
  -5   8   5        1.46        2.32      6.68 o 
  -4   8   5        0.64        5.13      8.34 o 
  -3   8   5        6.88       27.95      8.86 o 
  -2   8   5        2.39        3.39      8.46 o 
  -1   8   5       11.52       11.60     11.20 o 
   0   8   5        4.35        3.65     13.13 o 
   1   8   5       28.75       44.06     13.08 o 
   2   8   5       33.33       55.12     13.13 o 
   3   8   5       36.88       38.39     13.24 o 
   4   8   5        1.51        3.93      9.75 o 
   5   8   5        2.64        1.31     14.04 o 
   6   8   5       14.85       15.89     12.17 o 
   7   8   5        5.16       17.49     11.85 o 
   8   8   5        0.99       10.80      9.01 o 
   9   8   5       32.71       32.54     12.89 o 
  10   8   5       33.78       42.39     12.59 o 
  11   8   5        0.70        1.42      9.42 o 
  12   8   5        0.02        8.26     10.65 o 
 -11   9   5        1.90        5.72      5.72 o 
 -10   9   5        1.63        8.29      6.26 o 
  -9   9   5        0.54        6.02      6.61 o 
  -8   9   5        3.07        2.69      7.88 o 
  -7   9   5        0.26        5.76      6.15 o 
  -6   9   5        9.53        2.06      7.92 o 
  -5   9   5        6.54        4.28      9.11 o 
  -4   9   5        3.73        5.60      6.54 o 
  -3   9   5        2.06       21.12      8.15 o 
  -2   9   5        0.32        9.88      9.61 o 
  -1   9   5        1.62       11.55     11.96 o 
   0   9   5        1.99        1.10      6.65 o 
   1   9   5        0.48       12.36     10.47 o 
   2   9   5        6.54       29.87     13.23 o 
   3   9   5        0.02        8.73     11.90 o 
   4   9   5        0.36        1.51     10.14 o 
   5   9   5        0.76        1.36      8.00 o 
   6   9   5        4.43       15.10     15.10 o 
   7   9   5       18.39       51.81     14.72 o 
   8   9   5        0.55        7.65     10.53 o 
   9   9   5       14.88       29.12     11.39 o 
  -8  10   5        0.05        4.48      7.57 o 
  -7  10   5        0.00        0.97      8.48 o 
  -6  10   5        9.33        5.17      8.98 o 
  -5  10   5        2.49        3.30      7.84 o 
  -4  10   5        6.72       13.97      8.09 o 
  -3  10   5        6.18        4.98      9.95 o 
  -2  10   5        2.83        0.00     11.58 o 
  -1  10   5       53.31       24.84     15.54 o 
   0  10   5       40.84       34.12     10.70 o 
   1  10   5        5.46        7.51     12.86 o 
   2  10   5        1.56        9.38     13.25 o 
   3  10   5        0.02       11.23     10.62 o 
   4  10   5        0.17       19.79     12.11 o 
   5  10   5        0.82       15.06      9.67 o 
 -19   0   6        1.75        3.92      8.20 o 
 -18   0   6        0.57       13.29      7.76 o 
 -17   0   6        0.06        4.39      8.79 o 
 -16   0   6       14.00        8.75      8.75 o 
 -15   0   6       46.45       59.27     11.69 o 
 -14   0   6      222.89      230.95     16.02 o 
 -13   0   6       16.04       36.11     11.17 o 
 -12   0   6       10.26        2.46      5.86 o 
 -11   0   6        1.60        1.58      6.35 o 
 -10   0   6        5.16        6.74      6.74 o 
  -9   0   6      181.08      205.90      5.69 o 
  -8   0   6        4.60        0.00      7.18 o 
  -7   0   6        9.14        6.82      6.82 o 
  -6   0   6       40.68       27.66      7.89 o 
  -5   0   6       25.66       23.42      6.26 o 
  -4   0   6       40.15       45.23      7.38 o 
  -3   0   6        8.47        7.51      7.51 o 
  -2   0   6        9.68        4.62      6.00 o 
  -1   0   6        4.26        6.75      6.75 o 
   0   0   6      202.04      158.46      9.10 o 
   1   0   6        3.93        6.55      6.55 o 
   2   0   6       42.84       59.69     11.31 o 
   3   0   6        0.58       15.21      5.64 o 
   4   0   6        3.43        4.97      7.08 o 
   5   0   6       18.40       28.46      8.56 o 
   6   0   6       98.43      115.59     13.30 o 
   7   0   6      138.30      126.09     12.35 o 
   8   0   6        0.17        0.00      9.52 o 
   9   0   6       21.03       15.88      9.83 o 
  10   0   6        0.41        7.81      9.59 o 
  11   0   6        3.79       22.55     10.58 o 
  12   0   6       19.01        4.94     11.29 o 
  13   0   6        0.87        1.29     11.11 o 
  14   0   6       14.30       22.13     11.56 o 
  15   0   6       14.00        5.81     13.91 o 
  16   0   6       19.37       17.74     13.55 o 
 -19   1   6        3.37        1.36      9.11 o 
 -18   1   6        2.15        4.98     11.52 o 
 -17   1   6        7.88       12.42      8.20 o 
 -16   1   6        8.47        6.25      9.20 o 
 -15   1   6       15.13        0.96      7.09 o 
 -14   1   6      121.83       91.63      7.24 o 
 -13   1   6      532.86      503.07      6.85 o 
 -12   1   6       73.48       63.60      7.82 o 
 -11   1   6       13.79       14.59      9.35 o 
 -10   1   6        1.28        3.25      6.40 o 
  -9   1   6        1.65        9.91      9.91 o 
  -8   1   6        1.52        1.64      6.57 o 
  -7   1   6       27.48        7.76      7.76 o 
  -6   1   6       93.98      107.37     12.06 o 
  -5   1   6        5.31        0.00      7.82 o 
  -4   1   6      319.84      316.58      5.70 o 
  -3   1   6      197.76      215.59     17.83 o 
  -2   1   6        2.13        4.02      5.40 o 
  -1   1   6        0.34       11.72      6.24 o 
   0   1   6       60.20       86.63     11.79 o 
   1   1   6        0.26        2.36      7.32 o 
   2   1   6       56.91       66.73     10.07 o 
   3   1   6        4.93        3.25      7.12 o 
   4   1   6       21.99       40.60      9.93 o 
   5   1   6       38.60       46.37      8.74 o 
   6   1   6       78.15       75.53     12.53 o 
   7   1   6       17.10        5.68      8.01 o 
   8   1   6       49.61       66.60     10.71 o 
   9   1   6       18.13       25.13     10.19 o 
  10   1   6       18.48        5.50      9.65 o 
  11   1   6        1.44       14.01     10.33 o 
  12   1   6        3.48       15.97      9.64 o 
  13   1   6        0.46        7.78     10.98 o 
  14   1   6        2.72        2.79     11.87 o 
  15   1   6        0.26        7.10     11.14 o 
  16   1   6        0.03        5.92     10.59 o 
 -19   2   6        4.02       17.49      9.42 o 
 -18   2   6        0.58        2.48      8.76 o 
 -17   2   6        0.49        8.79      8.79 o 
 -16   2   6        0.09        2.09      7.92 o 
 -15   2   6        2.74       15.78      7.46 o 
 -14   2   6        0.82        1.87      9.26 o 
 -13   2   6       31.56       14.89      9.55 o 
 -12   2   6       21.53       22.26      9.97 o 
 -11   2   6       33.97       36.15      7.61 o 
 -10   2   6        0.76        6.50      7.36 o 
  -9   2   6       21.10       25.09      5.72 o 
  -8   2   6        2.77        5.69      6.03 o 
  -7   2   6        1.27        4.94      4.94 o 
  -6   2   6       39.72       22.21      8.21 o 
  -5   2   6       69.62       50.79      6.54 o 
  -4   2   6       47.48       67.32     11.12 o 
  -3   2   6       59.31       78.68     10.07 o 
  -2   2   6       13.96        7.20      7.20 o 
  -1   2   6        2.57        8.23      5.95 o 
   0   2   6        3.37        0.85      6.14 o 
   1   2   6       14.65        3.30      7.24 o 
   2   2   6       33.30       25.32      8.27 o 
   3   2   6      151.00      190.43     18.24 o 
   4   2   6      224.67      206.35     17.52 o 
   5   2   6        4.54        6.28      9.48 o 
   6   2   6       27.68       25.32      9.00 o 
   7   2   6       12.13       28.12     10.31 o 
   8   2   6        2.76        2.07      7.90 o 
   9   2   6        4.75        7.31      8.09 o 
  10   2   6        5.70        4.47      9.98 o 
  11   2   6        1.55       14.97      8.61 o 
  12   2   6       17.20        9.76     10.42 o 
  13   2   6       75.88       80.05     16.94 o 
  14   2   6       19.18       21.29     11.59 o 
  15   2   6       36.45       34.79     11.82 o 
  16   2   6       15.26       18.72     12.75 o 
 -18   3   6        0.22        1.28      8.04 o 
 -17   3   6        1.18        4.63      7.90 o 
 -16   3   6        0.34        3.28      6.78 o 
 -15   3   6        6.35       10.63     10.63 o 
 -14   3   6       48.87       48.86      8.73 o 
 -13   3   6      185.02      221.23     18.27 o 
 -12   3   6       75.69       57.95     11.26 o 
 -11   3   6        5.24        2.48      8.16 o 
 -10   3   6       28.13       43.16     10.11 o 
  -9   3   6       17.25        4.97      5.72 o 
  -8   3   6        6.13       18.14      6.57 o 
  -7   3   6       18.61       32.37      7.24 o 
  -6   3   6        5.12       10.87      5.78 o 
  -5   3   6        6.39       15.14      8.00 o 
  -4   3   6       81.26       77.49      6.06 o 
  -3   3   6       57.78       49.40      9.67 o 
  -2   3   6       23.96        8.66      5.86 o 
  -1   3   6        8.97        7.83      6.55 o 
   0   3   6        0.18        1.41      6.98 o 
   1   3   6       59.08       62.84     12.07 o 
   2   3   6      207.26      177.17     17.70 o 
   3   3   6      468.38      493.38     27.22 o 
   4   3   6        0.37        6.50      7.94 o 
   5   3   6      105.58      129.75     13.38 o 
   6   3   6       91.32      131.04     15.93 o 
   7   3   6       92.79       94.35     10.46 o 
   8   3   6        6.50        7.35      8.76 o 
   9   3   6       26.86       15.04     11.57 o 
  10   3   6       75.35       49.97     11.95 o 
  11   3   6        5.31       11.57      8.36 o 
  12   3   6       64.56       45.63     13.63 o 
  13   3   6        0.19        6.29     10.54 o 
  14   3   6        0.93       12.93     12.93 o 
  15   3   6       26.11       52.40     11.17 o 
  16   3   6      113.83      102.26     17.98 o 
 -17   4   6        5.69       10.31     10.31 o 
 -16   4   6       27.87       40.58     12.42 o 
 -15   4   6        0.46        0.00      6.70 o 
 -14   4   6        7.10       17.57      8.62 o 
 -13   4   6        0.74        6.50      8.43 o 
 -12   4   6       15.95        4.47      7.50 o 
 -11   4   6        0.36        3.48      6.24 o 
 -10   4   6      107.76      113.58     12.99 o 
  -9   4   6       53.45       85.22     10.96 o 
  -8   4   6       15.71        6.78      7.88 o 
  -7   4   6      120.58      105.81      7.00 o 
  -6   4   6        0.47        3.49      5.12 o 
  -5   4   6        3.73        5.27      7.43 o 
  -4   4   6       35.68       27.79      6.51 o 
  -3   4   6        9.26       14.46      8.17 o 
  -2   4   6       15.43       32.03      7.69 o 
  -1   4   6        6.62       12.09      7.28 o 
   0   4   6      437.93      315.80    224.39 o 
   1   4   6      285.25      320.06     20.38 o 
   2   4   6      167.72      215.65     17.38 o 
   3   4   6      566.85      659.49     29.97 o 
   4   4   6      232.24      231.14     20.20 o 
   5   4   6        2.23       13.11      8.26 o 
   6   4   6       49.40       34.96      9.61 o 
   7   4   6        0.24        7.98      7.98 o 
   8   4   6        7.79        0.00      8.65 o 
   9   4   6        5.28        1.13      8.41 o 
  10   4   6       21.47       11.34     11.34 o 
  11   4   6        0.09        3.41      8.62 o 
  12   4   6        6.19        0.00     10.66 o 
  13   4   6       91.96       73.79     16.27 o 
  14   4   6       18.19       12.14     10.64 o 
  15   4   6       73.48       60.64     12.20 o 
 -16   5   6        1.73        9.78      8.66 o 
 -15   5   6        2.40       13.45      8.13 o 
 -14   5   6        1.37        4.96      6.95 o 
 -13   5   6        4.49        1.87      7.60 o 
 -12   5   6        1.99        4.55      7.51 o 
 -11   5   6        4.07        3.59      5.69 o 
 -10   5   6       12.62        7.11      8.74 o 
  -9   5   6        4.08        8.85      5.62 o 
  -8   5   6        3.20        6.22      7.92 o 
  -7   5   6      103.55       79.99      6.31 o 
  -6   5   6       10.44        3.64      7.50 o 
  -5   5   6        4.44       24.79      8.58 o 
  -4   5   6        8.25        4.73      7.16 o 
  -3   5   6        5.65        2.88      8.62 o 
  -2   5   6       13.46       15.17      7.96 o 
  -1   5   6      102.33      108.05     15.73 o 
   0   5   6       35.29       19.46     26.35 o 
   1   5   6        3.31        7.26     10.21 o 
   2   5   6      219.72      186.20     19.27 o 
   3   5   6      108.56       88.92     14.38 o 
   4   5   6        5.69       10.80     10.80 o 
   5   5   6        7.20        5.40     11.73 o 
   6   5   6        0.83        9.87      8.71 o 
   7   5   6       13.97       23.14      9.58 o 
   8   5   6        0.33        3.39      9.29 o 
   9   5   6        6.92        7.89      8.88 o 
  10   5   6        0.90       10.78     10.78 o 
  11   5   6        6.44       17.47      8.79 o 
  12   5   6        4.51       15.37      8.73 o 
  13   5   6        1.01        1.25      9.21 o 
  14   5   6        0.83        1.21     10.62 o 
 -15   6   6        0.91        1.83      6.00 o 
 -14   6   6        1.65        7.56      7.56 o 
 -13   6   6        9.88        7.75      7.50 o 
 -12   6   6        9.47        0.87      7.84 o 
 -11   6   6        1.50        1.70      5.83 o 
 -10   6   6       38.34       49.96      8.91 o 
  -9   6   6        6.70       11.41      6.86 o 
  -8   6   6        2.93        8.89      6.47 o 
  -7   6   6       11.22       17.48      7.52 o 
  -6   6   6        0.96        6.55      6.99 o 
  -5   6   6        0.09        0.93      7.43 o 
  -4   6   6        0.42        7.88      7.88 o 
  -3   6   6       68.32       73.63     12.36 o 
  -2   6   6        0.00        1.04      9.52 o 
  -1   6   6       29.65        9.91     11.26 o 
   0   6   6      262.45      185.02    149.78 o 
   1   6   6       18.34       10.25     10.66 o 
   2   6   6       62.98       85.96     13.79 o 
   3   6   6        7.44       29.35      9.59 o 
   4   6   6        0.27        2.35      9.39 o 
   5   6   6        1.52        1.22      9.81 o 
   6   6   6        0.56       10.45     10.45 o 
   7   6   6        0.08        6.04     10.12 o 
   8   6   6        2.97        9.77      9.77 o 
   9   6   6       29.73       30.52     11.68 o 
  10   6   6        6.55        9.19      9.19 o 
  11   6   6        0.15        1.19      9.54 o 
  12   6   6        4.74        1.28      9.27 o 
 -13   7   6       15.28       17.14      6.19 o 
 -12   7   6       14.60       15.60      6.74 o 
 -11   7   6       12.43       14.26      6.72 o 
 -10   7   6        7.65        6.03      8.10 o 
  -9   7   6       14.92        5.28      7.82 o 
  -8   7   6        0.19        8.00      8.00 o 
  -7   7   6        6.89        3.78      7.86 o 
  -6   7   6       16.28       19.90      8.55 o 
  -5   7   6        3.75        6.18      8.01 o 
  -4   7   6        2.15        4.34      8.08 o 
  -3   7   6       16.71        3.42      8.47 o 
  -2   7   6        0.33       17.54     10.55 o 
  -1   7   6        0.62        3.68     10.51 o 
   0   7   6        0.13       19.04      7.43 o 
   1   7   6        1.55        6.43     11.57 o 
   2   7   6        3.34       12.99     12.12 o 
   3   7   6      110.20      141.09     17.06 o 
   4   7   6       18.87       19.98      9.49 o 
   5   7   6        2.36        6.67     10.93 o 
   6   7   6       10.73       42.97     13.67 o 
   7   7   6        3.05        8.05      9.28 o 
   8   7   6        0.05        1.33      9.84 o 
   9   7   6        1.98       20.17      9.06 o 
  10   7   6        6.12       14.79      9.15 o 
  11   7   6        0.25        0.44      7.64 o 
 -11   8   6        1.03        3.25      5.77 o 
 -10   8   6       31.49       21.91      6.94 o 
  -9   8   6        8.68        8.85      8.26 o 
  -8   8   6        1.34        1.81      8.94 o 
  -7   8   6       31.11       45.98      9.88 o 
  -6   8   6       20.42       21.63      5.92 o 
  -5   8   6       13.98        2.21      9.30 o 
  -4   8   6        0.29        1.17      9.67 o 
  -3   8   6       25.00       56.67     12.85 o 
  -2   8   6        4.24        7.62      9.32 o 
  -1   8   6       54.40       63.32     14.11 o 
   0   8   6      131.54      103.12     25.96 o 
   1   8   6       16.50       21.09     10.62 o 
   2   8   6        0.26        4.29     10.34 o 
   3   8   6        8.13       22.02     13.69 o 
   4   8   6        0.47        1.48     12.18 o 
   5   8   6        2.25        7.50     12.79 o 
   6   8   6       16.09       20.98      9.25 o 
   7   8   6        0.43        7.49     11.17 o 
   8   8   6        0.59        1.51      9.77 o 
  -7   9   6        4.28        2.95      8.14 o 
  -6   9   6       10.88        2.13      7.85 o 
  -5   9   6        1.69        6.70      8.69 o 
  -4   9   6        2.20        5.96      8.88 o 
  -3   9   6        4.60       16.47     10.82 o 
  -2   9   6       14.28       18.74     10.08 o 
  -1   9   6      109.78      126.61     19.20 o 
   0   9   6      207.45      214.06     22.84 o 
   1   9   6       59.00       40.79     17.52 o 
   2   9   6        0.07        7.85     12.73 o 
   3   9   6        4.66       16.20     12.90 o 
   4   9   6        2.80       13.09     11.59 o 
   5   9   6        0.27        0.00     12.11 o 
 -17   1   7        1.53        3.05      8.49 o 
 -16   1   7       14.40        8.73      8.00 o 
 -15   1   7       16.63       18.53      9.40 o 
 -14   1   7      136.80      116.68     14.54 o 
 -13   1   7      406.07      453.58      6.01 o 
 -12   1   7       93.55      131.06     13.91 o 
 -11   1   7        3.56        7.13      6.94 o 
 -10   1   7        0.40        9.95      6.11 o 
  -9   1   7        0.53        4.56      7.71 o 
  -8   1   7        1.86       13.15      6.24 o 
  -7   1   7        0.17        0.94      9.88 o 
  -6   1   7       44.11       63.26     11.00 o 
  -5   1   7        0.00        2.84      6.91 o 
  -4   1   7      100.83       92.15      8.86 o 
  -3   1   7       78.47       83.78     14.03 o 
  -2   1   7       10.10       11.52      9.39 o 
  -1   1   7        2.24       10.49      6.99 o 
   0   1   7       75.80       70.22      8.57 o 
   1   1   7       22.54       37.23     12.12 o 
   2   1   7      122.80      144.48     15.27 o 
   3   1   7      145.06      202.71     18.18 o 
   4   1   7       53.57       59.43     10.04 o 
   5   1   7       15.65       39.42     10.04 o 
   6   1   7       68.29       66.38     14.09 o 
   7   1   7       77.19       79.00     11.53 o 
   8   1   7        6.04        6.64      7.13 o 
   9   1   7        5.83        1.11      9.25 o 
  10   1   7        7.85        3.59      9.79 o 
  11   1   7        2.53        0.00      9.55 o 
  12   1   7       30.89       44.54     12.40 o 
  13   1   7       57.43       44.83     14.33 o 
  14   1   7        0.36        9.53     11.61 o 
 -16   2   7        0.54        2.92      7.02 o 
 -15   2   7        4.88       12.23      7.34 o 
 -14   2   7        0.79        4.54      8.45 o 
 -13   2   7       82.62       83.01     12.05 o 
 -12   2   7        1.36       11.50      7.82 o 
 -11   2   7        0.55        2.62      6.33 o 
 -10   2   7        2.04        4.46      6.89 o 
  -9   2   7        3.53        5.50      7.71 o 
  -8   2   7        4.64       10.24      5.51 o 
  -7   2   7       15.81       22.64      8.92 o 
  -6   2   7        2.71        2.83      8.62 o 
  -5   2   7        9.45        5.83      8.24 o 
  -4   2   7       59.05       51.69     10.88 o 
  -3   2   7       62.35       63.78     10.39 o 
  -2   2   7        0.82        2.90      8.59 o 
  -1   2   7        4.04        9.88      9.00 o 
   0   2   7       81.60       95.16     13.87 o 
   1   2   7        2.04        4.04      9.36 o 
   2   2   7      115.30      109.42     14.36 o 
   3   2   7       54.12       52.74     12.53 o 
   4   2   7       57.05       41.10     11.70 o 
   5   2   7        7.93        3.10      8.67 o 
   6   2   7       67.14       73.22     11.82 o 
   7   2   7       21.51       22.78      8.57 o 
   8   2   7       16.80        8.90      8.30 o 
   9   2   7        1.72       10.33      8.14 o 
  10   2   7        0.75       14.18      8.12 o 
  11   2   7        5.72        4.84     10.63 o 
  12   2   7        0.12        2.52      9.86 o 
  13   2   7        8.27        5.13     12.05 o 
 -16   3   7        2.27        4.98      7.25 o 
 -15   3   7        0.04        4.78      7.74 o 
 -14   3   7       13.23       15.80      8.12 o 
 -13   3   7       23.73       29.12      8.40 o 
 -12   3   7        0.02        2.71      7.45 o 
 -11   3   7        0.06        2.69      7.47 o 
 -10   3   7        0.55        1.79      6.56 o 
  -9   3   7        9.17        7.34      7.34 o 
  -8   3   7        1.98        7.42      6.56 o 
  -7   3   7       14.95        9.51      7.95 o 
  -6   3   7        4.68        5.79      9.16 o 
  -5   3   7       12.93        2.04      9.10 o 
  -4   3   7       27.68       34.01      9.33 o 
  -3   3   7       15.79       11.15      9.27 o 
  -2   3   7       10.94       26.70      9.15 o 
  -1   3   7        6.04       23.73      8.34 o 
   0   3   7      124.29      112.09     11.02 o 
   1   3   7        0.00        9.41      9.41 o 
   2   3   7       23.13       25.41     11.03 o 
   3   3   7       16.17       10.70     12.36 o 
   4   3   7        5.93        1.14     10.86 o 
   5   3   7        7.43        8.62      9.00 o 
   6   3   7       54.51       50.52     11.61 o 
   7   3   7       25.10        8.91      8.79 o 
   8   3   7        0.65        9.90      9.90 o 
   9   3   7        5.59        9.19      9.55 o 
  10   3   7        2.36        4.72      8.97 o 
  11   3   7        0.22       10.39     10.39 o 
  12   3   7        3.89        1.27      9.01 o 
  13   3   7        5.51        0.00     10.24 o 
 -15   4   7        1.92        8.06      8.06 o 
 -14   4   7       11.74        4.71      8.63 o 
 -13   4   7       37.77       40.87      9.18 o 
 -12   4   7        3.72        2.76      7.62 o 
 -11   4   7        4.39        8.30      6.50 o 
 -10   4   7        8.91       19.41      8.58 o 
  -9   4   7        0.05        3.75      6.99 o 
  -8   4   7        1.99        7.60      6.33 o 
  -7   4   7        0.01        3.85      7.47 o 
  -6   4   7       11.21        9.14      9.14 o 
  -5   4   7        0.09        1.07      8.16 o 
  -4   4   7       99.37      108.17      7.57 o 
  -3   4   7       33.35       46.59      8.77 o 
  -2   4   7        0.80        2.17      9.32 o 
  -1   4   7        0.41        1.04      9.32 o 
   0   4   7       11.49       10.74     14.29 o 
   1   4   7       44.09       45.61     11.24 o 
   2   4   7       48.74       63.82     13.81 o 
   3   4   7      358.56      318.88     24.03 o 
   4   4   7       60.65       62.89     14.17 o 
   5   4   7        0.15        3.40      7.04 o 
   6   4   7        0.37        2.35      8.53 o 
   7   4   7        1.73        2.31      8.61 o 
   8   4   7        0.16        6.90      9.87 o 
   9   4   7        0.31        0.28      6.30 o 
  10   4   7        5.33       13.03      8.12 o 
  11   4   7        0.06        0.00     10.19 o 
  12   4   7       13.73        4.82     10.52 o 
 -13   5   7        7.56        8.52      5.89 o 
 -12   5   7        1.32        0.00      7.28 o 
 -11   5   7        3.54       13.21      7.39 o 
 -10   5   7        1.00        1.91      7.84 o 
  -9   5   7        1.00        8.55      8.55 o 
  -8   5   7        1.28        0.00      7.26 o 
  -7   5   7       63.27       73.49      8.66 o 
  -6   5   7       77.98       80.80     12.64 o 
  -5   5   7        0.02       14.90      8.34 o 
  -4   5   7       11.24        0.00      8.88 o 
  -3   5   7        0.63        6.77      7.77 o 
  -2   5   7        2.62        7.97      9.24 o 
  -1   5   7        1.53        5.75     10.32 o 
   0   5   7        0.89        6.66      6.37 o 
   1   5   7       28.55       33.28     11.94 o 
   2   5   7       89.73       79.09     16.66 o 
   3   5   7      130.64      113.16     16.13 o 
   4   5   7       14.82       10.86     10.86 o 
   5   5   7       17.19        4.83     10.92 o 
   6   5   7       16.13       19.32      9.22 o 
   7   5   7       19.23       13.32      8.80 o 
   8   5   7        0.21        6.06      9.87 o 
   9   5   7        0.54       16.95      6.80 o 
  10   5   7        8.00        9.60      9.05 o 
 -12   6   7        1.97        5.66      6.51 o 
 -11   6   7        7.57        8.59      7.18 o 
 -10   6   7       33.48       13.51     10.66 o 
  -9   6   7       33.24       28.35      9.26 o 
  -8   6   7        2.26        4.01      7.72 o 
  -7   6   7       58.71       62.59     10.87 o 
  -6   6   7       25.24       11.90     10.22 o 
  -5   6   7       12.22        4.44      8.06 o 
  -4   6   7        0.60        5.87     10.64 o 
  -3   6   7        8.44        1.14      8.91 o 
  -2   6   7        1.11        7.51      9.62 o 
  -1   6   7       10.81        1.21     11.63 o 
   0   6   7       19.72       14.62      7.71 o 
   1   6   7       25.60       22.52     14.46 o 
   2   6   7        0.19        5.28     11.27 o 
   3   6   7       71.95       75.40     17.54 o 
   4   6   7       10.02       12.11     10.76 o 
   5   6   7        0.00        9.33     10.53 o 
   6   6   7       11.39        1.30     12.21 o 
   7   6   7       11.75       31.74     11.71 o 
   8   6   7        0.91       10.47      8.04 o 
   9   6   7        4.96        4.60     10.09 o 
  -9   7   7       29.75       20.88      8.87 o 
  -8   7   7        3.51        8.00      7.07 o 
  -7   7   7       12.51        9.44      9.04 o 
  -6   7   7        2.68       15.48      5.62 o 
  -5   7   7        1.16        1.12     10.15 o 
  -4   7   7        1.09        0.00     10.37 o 
  -3   7   7       12.69        8.91      8.91 o 
  -2   7   7        1.91       11.92      8.24 o 
  -1   7   7      142.71      191.87     22.63 o 
   0   7   7      189.06      218.37     16.35 o 
   1   7   7      106.10       84.61     18.91 o 
   2   7   7        1.96        7.24      9.37 o 
   3   7   7        0.41       11.74     11.74 o 
   4   7   7        0.68        1.40      8.67 o 
   5   7   7        1.17        1.51     10.69 o 
   6   7   7        0.40        4.40     12.15 o 
  -5   8   7        0.43        3.51      9.79 o 
  -4   8   7        0.06        5.00     11.60 o 
  -3   8   7        0.02        6.64     11.59 o 
  -2   8   7        1.27       16.53     10.17 o 
  -1   8   7        4.15       15.13     15.13 o 
   0   8   7       67.87       26.50     36.61 o 
   1   8   7        7.46        9.25     14.03 o 
   2   8   7        3.54       14.35     14.35 o 
 -13   0   8      163.90      153.63      7.48 o 
 -12   0   8       34.22       33.50      7.85 o 
 -11   0   8        0.93        7.47      7.47 o 
 -10   0   8        8.80       10.69     10.69 o 
  -9   0   8        0.41        9.42      9.42 o 
  -8   0   8        5.39        4.00      8.85 o 
  -7   0   8        3.02        5.16      9.44 o 
  -6   0   8        0.10        5.31      9.61 o 
  -5   0   8        0.06        7.38      7.84 o 
  -4   0   8       11.79        8.51      9.91 o 
  -3   0   8        5.21        4.22      9.60 o 
  -2   0   8        1.70        2.60      5.85 o 
  -1   0   8        6.64        1.05      7.80 o 
   0   0   8       31.97       55.78     14.74 o 
   1   0   8       13.06        9.41      9.41 o 
   2   0   8        0.07        0.00      9.00 o 
   3   0   8       21.45        8.48     11.99 o 
   4   0   8       20.01       41.82     11.01 o 
   5   0   8       14.92        1.12      8.72 o 
   6   0   8        2.77       17.70      8.46 o 
   7   0   8        4.82       17.96      7.65 o 
   8   0   8        3.05        2.32      8.27 o 
   9   0   8        0.50        8.89      8.89 o 
  10   0   8        6.04        0.00     10.14 o 
 -13   1   8       10.75       13.68      8.29 o 
 -12   1   8        4.55       10.45      7.40 o 
 -11   1   8        6.62       21.56      6.96 o 
 -10   1   8        0.28        7.28      7.28 o 
  -9   1   8        4.62        9.05      9.05 o 
  -8   1   8        0.13        6.97      6.97 o 
  -7   1   8        8.24        4.07     10.91 o 
  -6   1   8        0.67       10.43      7.09 o 
  -5   1   8        1.84        5.25      8.20 o 
  -4   1   8       17.09        5.35      9.53 o 
  -3   1   8        5.18       20.47      8.36 o 
  -2   1   8        0.36        7.57      7.10 o 
  -1   1   8        8.23       10.78      9.48 o 
   0   1   8       16.55        8.93     14.11 o 
   1   1   8       10.07        1.06      9.86 o 
   2   1   8       91.28       87.80     14.90 o 
   3   1   8      222.72      212.27     21.11 o 
   4   1   8       59.88       65.67     11.65 o 
   5   1   8        4.35        5.54      9.39 o 
   6   1   8        3.56        1.12      9.96 o 
   7   1   8        0.81        2.21     10.64 o 
   8   1   8        3.30        8.56      8.56 o 
   9   1   8        0.00        0.00      8.58 o 
  10   1   8        4.30        5.91      9.55 o 
 -13   2   8       19.41       18.79      8.05 o 
 -12   2   8        1.76        4.37      7.04 o 
 -11   2   8        2.92        0.85      8.43 o 
 -10   2   8        3.60        2.79      6.92 o 
  -9   2   8       10.16        1.89      7.10 o 
  -8   2   8        0.03        2.99      6.98 o 
  -7   2   8       14.95        9.09      8.78 o 
  -6   2   8        6.70        0.00      7.62 o 
  -5   2   8        1.07        1.01      8.88 o 
  -4   2   8       20.76        1.04     10.85 o 
  -3   2   8        1.34        5.53      8.94 o 
  -2   2   8        3.75        2.26      8.21 o 
  -1   2   8        0.29        1.08      8.14 o 
   0   2   8       36.49       61.10     14.50 o 
   1   2   8       45.60       20.16     11.57 o 
   2   2   8       60.77       48.16     11.36 o 
   3   2   8      173.29      165.02     17.67 o 
   4   2   8       48.07       67.46     13.16 o 
   5   2   8        0.83        3.42     10.59 o 
   6   2   8        0.02        9.08      9.08 o 
   7   2   8        2.64        6.84      8.39 o 
   8   2   8        0.00        6.96      8.04 o 
   9   2   8        0.21        1.17      9.41 o 
 -12   3   8       24.10        9.62      7.40 o 
 -11   3   8        0.43        6.26      5.84 o 
 -10   3   8        1.02        0.00      7.11 o 
  -9   3   8        7.84        0.00      7.03 o 
  -8   3   8        1.22       13.72      7.40 o 
  -7   3   8       48.67       45.28      7.86 o 
  -6   3   8       60.01       62.82      8.96 o 
  -5   3   8        0.31        9.86      9.86 o 
  -4   3   8       20.85       39.43     10.06 o 
  -3   3   8       23.19       32.43      9.84 o 
  -2   3   8        0.91        7.98     10.36 o 
  -1   3   8        0.12        2.28      9.02 o 
   0   3   8       31.97       19.07      8.53 o 
   1   3   8       13.02        9.26     11.79 o 
   2   3   8       94.78       70.80     14.56 o 
   3   3   8       89.61      103.30     16.03 o 
   4   3   8       23.56       25.53     11.26 o 
   5   3   8       11.82       13.90      9.80 o 
   6   3   8       17.61       26.69     10.61 o 
   7   3   8        5.66       10.49      9.18 o 
   8   3   8        0.70        2.35      8.86 o 
 -11   4   8        3.55        7.83      7.83 o 
 -10   4   8        7.49       18.61      6.60 o 
  -9   4   8       15.28        7.68      7.68 o 
  -8   4   8        2.41        3.99      8.17 o 
  -7   4   8        6.03       10.29      6.99 o 
  -6   4   8        1.05        9.52      9.52 o 
  -5   4   8        5.00        7.63      8.39 o 
  -4   4   8       43.35       21.32      9.59 o 
  -3   4   8       35.00       36.78     12.07 o 
  -2   4   8        1.12        4.73      9.59 o 
  -1   4   8        0.73        1.19      6.96 o 
   0   4   8        4.36        3.22     15.57 o 
   1   4   8        3.11        1.20      8.44 o 
   2   4   8       14.51        2.39     11.60 o 
   3   4   8       20.08        7.19     12.49 o 
   4   4   8       10.41        7.17     11.69 o 
   5   4   8        1.52        0.00      9.17 o 
   6   4   8       48.10       33.10     10.70 o 
   7   4   8       27.34       34.12     10.30 o 
  -9   5   8        0.69        9.77      6.16 o 
  -8   5   8        7.87        2.04      6.68 o 
  -7   5   8        0.22       14.65      9.38 o 
  -6   5   8        0.83        8.71      8.09 o 
  -5   5   8        0.07        0.00      8.67 o 
  -4   5   8       21.60       26.56      8.45 o 
  -3   5   8        5.28        8.37     10.43 o 
  -2   5   8       12.08       12.08     11.03 o 
  -1   5   8        4.59       10.72     10.72 o 
   0   5   8        5.63        0.65      8.02 o 
   1   5   8       11.46       13.79     10.55 o 
   2   5   8        0.49        1.18     10.70 o 
   3   5   8        9.23        7.50     10.55 o 
   4   5   8       13.50        3.67     11.93 o 
   5   5   8        2.38       20.89      8.93 o 
  -5   6   8        2.64        3.47      8.73 o 
  -4   6   8        0.65        9.21      9.21 o 
  -3   6   8       11.17        2.50      8.17 o 
  -2   6   8        3.58        3.85     10.03 o 
  -1   6   8        3.18        2.61     12.62 o 
   0   6   8        5.97       12.21      8.55 o 
   1   6   8        7.32        3.99     11.00 o 
   2   6   8       12.83        2.66     11.72 o 
  -6   1   9       14.23        2.07      9.31 o 
  -5   1   9        1.40        2.15      8.79 o 
  -4   1   9        0.04        3.22      9.05 o 
  -3   1   9        1.75        4.42      6.46 o 
  -2   1   9        7.48        7.79      9.56 o 
  -1   1   9        5.47       15.78      7.95 o 
   0   1   9       80.26       68.62     11.28 o 
   1   1   9        7.21        5.61      9.86 o 
   2   1   9       86.85       56.28     13.86 o 
   3   1   9      107.37       88.68     17.41 o 
  -5   2   9        0.09        7.41      8.27 o 
  -4   2   9        1.26        1.09      9.36 o 
  -3   2   9        0.61       13.37      8.57 o 
  -2   2   9        1.10        3.43      8.51 o 
  -1   2   9        1.52        7.97      8.48 o 
   0   2   9        0.01        8.50      8.60 o 
   1   2   9        8.94        8.04     11.59 o 
                                                 
